# Supplementary material for: Getting to the Meat of It: The Effects of a Captive Diet upon the Skull Morphology of the Lion and Tiger
Source: Animals (Basel). 2023 Nov 22;13(23):3616. doi: 10.3390/ani13233616 (PMC10705091; doi:10.3390/ani13233616)
Supplement: Supplementary file 1 [file animals-13-03616-s001.zip]

Archive with 2 entries (2 files):
- Supplementary Information.pdf
- Copy of museum_specimen_datasheet.xlsx
