# Supplementary material for: Getting to the Meat of It: The Effects of a Captive Diet upon the Skull Morphology of the Lion and Tiger
Source: Animals (Basel). 2023 Nov 22;13(23):3616. doi: 10.3390/ani13233616 (PMC10705091; doi:10.3390/ani13233616)
Supplement: Supplementary file 1 [file animals-13-03616-s001.zip › Copy of museum_specimen_datasheet.xlsx]

## Sheet: yamaguchi_georeferenced_2018
Species	Museum	Museum ID	Date	Captivity Status	Location (Born & Died)	Sex	Age
lion	Amathole Museum, King William’s Town, South Africa	1064	1916	Wild	Zambia	Female	Adult
lion	Amathole Museum, King William’s Town, South Africa	1067	1956	Wild	South Africa	Female	Adult
lion	Amathole Museum, King William’s Town, South Africa	1072	1939	Wild	South Africa	Female	Adult
lion	Amathole Museum, King William’s Town, South Africa	15908	1927	Wild	Zambia	Female	Adult
lion	Amathole Museum, King William’s Town, South Africa	15904	1940	Wild	South Africa	Male	Adult
lion	Amathole Museum, King William’s Town, South Africa	15910	1927	Wild	Zambia	Male	Adult
lion	Amathole Museum, King William’s Town, South Africa	18319	1957	Wild	Namibia	Male	Adult
lion	Amathole Museum, King William’s Town, South Africa	19150	1962	Wild	South Africa	Male	Sub-adult
lion	Amathole Museum, King William’s Town, South Africa	1070				Male	Adult
lion	Amathole Museum, King William’s Town, South Africa	15911				Male	Adult
lion	East London Museum, East London, South Africa			Captive	Unknown	Male	Adult
tiger	Forschungsinstitut und Naturmuseum Senckenberg, Frankfurt, Germany	16265	1896	Captive	Sumatra	Female	Adult
lion	Forschungsinstitut und Naturmuseum Senckenberg, Frankfurt, Germany	15766	1899	Captive	Frankfurt Zoo, Germany	Female	Adult
tiger	Forschungsinstitut und Naturmuseum Senckenberg, Frankfurt, Germany	92259	2002	Captive	Frankfurt Zoo, Germany	Female	Adult
tiger	Forschungsinstitut und Naturmuseum Senckenberg, Frankfurt, Germany	21239	1962	Captive	Frankfurt Zoo, Germany	Male	Adult
lion	Forschungsinstitut und Naturmuseum Senckenberg, Frankfurt, Germany	1366 (a.K IV S1)	1842	Captive	Unknown	Male	Adult
tiger	Forschungsinstitut und Naturmuseum Senckenberg, Frankfurt, Germany	5804	1916	Captive	Zoological Garden, Unknown	Female	Adult
tiger	Forschungsinstitut und Naturmuseum Senckenberg, Frankfurt, Germany	6766	1926	Captive	Unknown	Male	Adult
tiger	Forschungsinstitut und Naturmuseum Senckenberg, Frankfurt, Germany	952		Captive	Unknown	Male	Sub-adult
lion	Forschungsinstitut und Naturmuseum Senckenberg, Frankfurt, Germany	22104	1954	Wild	Somalia	Female	Adult
lion	Forschungsinstitut und Naturmuseum Senckenberg, Frankfurt, Germany	22103	1954	Wild	North East Africa	Male	Adult
lion	Forschungsinstitut und Naturmuseum Senckenberg, Frankfurt, Germany	92324	1978	Wild	Central African Republic	Male	Adult
lion	Forschungsinstitut und Naturmuseum Senckenberg, Frankfurt, Germany	4642 (A.249)	1911	Wild	Cameroon	Male	Adult
lion	Forschungsinstitut und Naturmuseum Senckenberg, Frankfurt, Germany	4643 (321)	1911	Wild	DRC	Male	Adult
lion	Forschungsinstitut und Naturmuseum Senckenberg, Frankfurt, Germany	15767 (?IV vi. 1.b?)	1825	Wild	Senegal/Gambia	Male	Sub-adult
lion?	Forschungsinstitut und Naturmuseum Senckenberg, Frankfurt, Germany	38342 (1614)		Wild		Male	Sub-adult
tiger	Forschungsinstitut und Naturmuseum Senckenberg, Frankfurt, Germany	2576	1909	Wild	Bali	Female	Adult
tiger	Forschungsinstitut und Naturmuseum Senckenberg, Frankfurt, Germany	16261	1836	Wild	Java	Female	Adult
tiger	Forschungsinstitut und Naturmuseum Senckenberg, Frankfurt, Germany	7020	1920	Wild	Sumatra	Female	Adult
tiger	Forschungsinstitut und Naturmuseum Senckenberg, Frankfurt, Germany	7021	1930	Wild	Sumatra	Female	Adult
tiger	Forschungsinstitut und Naturmuseum Senckenberg, Frankfurt, Germany	15735	1931	Wild	Sumatra	Female	Adult
tiger	Forschungsinstitut und Naturmuseum Senckenberg, Frankfurt, Germany	15737	1840	Wild	Java	Female	Adult
tiger	Forschungsinstitut und Naturmuseum Senckenberg, Frankfurt, Germany	16262	1892	Wild	Sumatra	Male	Adult
tiger	Forschungsinstitut und Naturmuseum Senckenberg, Frankfurt, Germany	16263	1836	Wild	Java	Male	Adult
tiger	Forschungsinstitut und Naturmuseum Senckenberg, Frankfurt, Germany	16264	1843	Wild	Java	Male	Adult
tiger	Forschungsinstitut und Naturmuseum Senckenberg, Frankfurt, Germany	55557	1933	Wild	China	Male	Adult
tiger	Institute of Zoology, Almaty, Kazakhstan	1/10973/2	1935	Wild	Kazakhstan	Male	Sub-adult
lion	Iziko South African Museum, Cape Town, South Africa	17671	1937	Captive	Groote Schuur Zoo, South Africa	Female	Adult
lion	Iziko South African Museum, Cape Town, South Africa	39241	1978	Captive	Tygerberg Zoo, South Africa & Groote Schuur Zoo, South Africa	Female	Adult
lion	Iziko South African Museum, Cape Town, South Africa	39231	1978	Captive	Namibia	Female	Adult
lion	Iziko South African Museum, Cape Town, South Africa	35060	1962	Captive	Groote Schuur Zoo, South Africa	Male	Adult
lion	Iziko South African Museum, Cape Town, South Africa	35113	1964	Captive	Groote Schuur Zoo, South Africa	Male	Adult
lion	Iziko South African Museum, Cape Town, South Africa	35041	1959	Captive	Groote Schuur Zoo, South Africa	Male	Adult
lion	Iziko South African Museum, Cape Town, South Africa	7529		Wild	South Africa	Female	Adult
lion	Iziko South African Museum, Cape Town, South Africa	33413	1938	Wild	South Africa	Female	Adult
lion	Iziko South African Museum, Cape Town, South Africa	35121		Wild	South Africa	Female	Adult
lion	Iziko South African Museum, Cape Town, South Africa	36873	1973	Wild	South Africa	Female	Adult
lion	Iziko South African Museum, Cape Town, South Africa	36874	1973	Wild	South Africa	Female	Adult
lion	Iziko South African Museum, Cape Town, South Africa	39302	1979	Wild	Namibia	Female	Adult
lion	Iziko South African Museum, Cape Town, South Africa	39870	1982	Wild	Namibia	Female	Adult
lion	Iziko South African Museum, Cape Town, South Africa	3983	1899	Wild	Botswana	Male	Adult
lion	Iziko South African Museum, Cape Town, South Africa	14893		Wild	South Africa	Male	Adult
lion	Iziko South African Museum, Cape Town, South Africa	33425	1938	Wild	South Africa	Male	Adult
lion	Iziko South African Museum, Cape Town, South Africa	36875	1973	Wild	South Africa	Male	Adult
tiger	Iziko South African Museum, Cape Town, South Africa	33368		Wild	India	Male	Adult
lion	Iziko South African Museum, Cape Town, South Africa	33428				Female	Adult
lion	Iziko South African Museum, Cape Town, South Africa	33426				Male	Adult
lion	Iziko South African Museum, Cape Town, South Africa	33427				Male	Adult
lion	Iziko South African Museum, Cape Town, South Africa	33429				Male	Adult
lion	Iziko South African Museum, Cape Town, South Africa	35127				Male	Adult
tiger	Lazovsky Nature Researve, Lazo, Russia	1993-03-01	1993	Wild	Russia	Female	Adult
tiger	Lazovsky Nature Researve, Lazo, Russia	2019-03-02	2003	Wild	Russia	Female	Adult
tiger	Lazovsky Nature Researve, Lazo, Russia	2019-04-04	2004	Wild	Russia	Female	Adult
tiger	Lazovsky Nature Researve, Lazo, Russia	2019-09-04	2009	Wild	Russia	Female	Adult
tiger	Lazovsky Nature Researve, Lazo, Russia	2019-11-04	2011	Wild	Russia	Female	Adult
tiger	Lazovsky Nature Researve, Lazo, Russia	4-10	2010	Wild	Russia	Female	Adult
tiger	Lazovsky Nature Researve, Lazo, Russia	406	2006	Wild	Russia	Male	Adult
tiger	Lazovsky Nature Researve, Lazo, Russia	1993-02-01	1993	Wild	Russia	Male	Adult
tiger	Lazovsky Nature Researve, Lazo, Russia	2019-01-02	2001	Wild	Russia	Male	Adult
tiger	Lazovsky Nature Researve, Lazo, Russia	2019-02-01	2002	Wild	Russia	Male	Adult
tiger	Lazovsky Nature Researve, Lazo, Russia	2019-08-01	2008	Wild	Russia	Male	Adult
tiger	Lazovsky Nature Researve, Lazo, Russia	1-12	2011	Wild	Russia	Male	Adult
tiger	Lazovsky Nature Researve, Lazo, Russia	1-98	1998	Wild	Russia	Male	Adult
tiger	Lazovsky Nature Researve, Lazo, Russia	272-1-06	2006	Wild	Russia	Male	Adult
tiger	Lazovsky Nature Researve, Lazo, Russia	273-3-06	2006	Wild	Russia	Male	Adult
lion	Musée Royale de l’Afrique Centrale, Tervuren, Belgium	1220	1913	Captive	Democratic Republic of the Congo	Male	Adult
lion	Musée Royale de l’Afrique Centrale, Tervuren, Belgium	2122	1913	Wild	DRC	Female	Adult
lion	Musée Royale de l’Afrique Centrale, Tervuren, Belgium	2264	1912	Wild	DRC	Female	Adult
lion	Musée Royale de l’Afrique Centrale, Tervuren, Belgium	3791		Wild	DRC	Female	Adult
lion	Musée Royale de l’Afrique Centrale, Tervuren, Belgium	6151		Wild	DRC	Female	Adult
lion	Musée Royale de l’Afrique Centrale, Tervuren, Belgium	6159		Wild	DRC	Female	Adult
lion	Musée Royale de l’Afrique Centrale, Tervuren, Belgium	7921	1925	Wild	DRC	Female	Adult
lion	Musée Royale de l’Afrique Centrale, Tervuren, Belgium	8003	1925	Wild	DRC	Female	Adult
lion	Musée Royale de l’Afrique Centrale, Tervuren, Belgium	8004	1925	Wild	DRC	Female	Adult
lion	Musée Royale de l’Afrique Centrale, Tervuren, Belgium	10853	1929	Wild	DRC	Female	Adult
lion	Musée Royale de l’Afrique Centrale, Tervuren, Belgium	11662	1930	Wild	DRC	Female	Adult
lion	Musée Royale de l’Afrique Centrale, Tervuren, Belgium	18646	1941	Wild	Rwanda	Female	Adult
lion	Musée Royale de l’Afrique Centrale, Tervuren, Belgium	22803	1930	Wild	DRC	Female	Adult
lion	Musée Royale de l’Afrique Centrale, Tervuren, Belgium	486	1903	Wild	DRC	Male	Adult
lion	Musée Royale de l’Afrique Centrale, Tervuren, Belgium	1268	1913	Wild	DRC	Male	Adult
lion	Musée Royale de l’Afrique Centrale, Tervuren, Belgium	1757	1913	Wild	DRC	Male	Adult
lion	Musée Royale de l’Afrique Centrale, Tervuren, Belgium	2121	1913	Wild	DRC	Male	Adult
lion	Musée Royale de l’Afrique Centrale, Tervuren, Belgium	2327	1913	Wild	DRC	Male	Adult
lion	Musée Royale de l’Afrique Centrale, Tervuren, Belgium	5567		Wild	DRC	Male	Adult
lion	Musée Royale de l’Afrique Centrale, Tervuren, Belgium	8639	1925	Wild	DRC	Male	Adult
lion	Musée Royale de l’Afrique Centrale, Tervuren, Belgium	8649		Wild	DRC	Male	Adult
lion	Musée Royale de l’Afrique Centrale, Tervuren, Belgium	8664	1924	Wild	DRC	Male	Adult
lion	Musée Royale de l’Afrique Centrale, Tervuren, Belgium	9280	1927	Wild	DRC	Male	Adult
lion	Musée Royale de l’Afrique Centrale, Tervuren, Belgium	13252	1936	Wild	Rwanda	Male	Adult
lion	Musée Royale de l’Afrique Centrale, Tervuren, Belgium	16762	1938	Wild	Rwanda	Male	Adult
lion	Musée Royale de l’Afrique Centrale, Tervuren, Belgium	17120	1940	Wild	Burundi	Male	Adult
lion	Musée Royale de l’Afrique Centrale, Tervuren, Belgium	18492	1946	Wild	DRC	Male	Adult
lion	Musée Royale de l’Afrique Centrale, Tervuren, Belgium	19232	1924	Wild	DRC	Male	Adult
lion	Musée Royale de l’Afrique Centrale, Tervuren, Belgium	25727	1957	Wild	DRC	Male	Adult
lion	Musée Royale de l’Afrique Centrale, Tervuren, Belgium	28434		Wild	DRC	Male	Adult
lion	Musée Royale de l’Afrique Centrale, Tervuren, Belgium	34790	1967	Wild	DRC	Male	Adult
lion	Musée Royale de l’Afrique Centrale, Tervuren, Belgium	7973 (7993?)	1925	Wild	DRC	Male	Adult
lion	Musée Royale de l’Afrique Centrale, Tervuren, Belgium	439 (5139?)	1900	Wild	DRC	Female	Adult
lion	Musée Royale de l’Afrique Centrale, Tervuren, Belgium	3793		Wild	DRC	Female	Juvenile
lion	Musée Royale de l’Afrique Centrale, Tervuren, Belgium	7015	1923	Wild	Rwanda	Male	Juvenile
lion	Musée Royale de l’Afrique Centrale, Tervuren, Belgium	453	1900	Wild	DRC	Male	Sub-adult
lion	Musée Royale de l’Afrique Centrale, Tervuren, Belgium	2328	1912	Wild	DRC	Male	Sub-adult
lion	Musée Royale de l’Afrique Centrale, Tervuren, Belgium	29553	1959	Wild	DRC	Male	Sub-adult
lion	Musée Royale de l’Afrique Centrale, Tervuren, Belgium	13219	1934	Wild	DRC	Female	Sub-adult
lion	Musée Zoologique, Strasbourg, France	938 (I)	1890	Captive	Africa	Female	Adult
lion	Musée Zoologique, Strasbourg, France	939 (h)	1890	Captive	North Africa	Female	Sub-adult
lion	Musée Zoologique, Strasbourg, France	3138	1817	Captive	Menagerie Farant, Unknown	Male	Adult
lion	Musée Zoologique, Strasbourg, France	3146		Captive	Unknown	Male	Unknown
lion	Musée Zoologique, Strasbourg, France	3142 (33)	1909	Wild	Burundi/Rwanda/Tanzania)	Female	Adult
lion	Musée Zoologique, Strasbourg, France	3133		Wild	Tanzania	Female	Sub-adult
tiger	Musée Zoologique, Strasbourg, France	3349	1916	Wild	Sumatra	Female	Adult
tiger	Musée Zoologique, Strasbourg, France	3305	1905	Wild	China	Female	Adult
tiger	Musée Zoologique, Strasbourg, France	3312	1905	Wild	India	Male	Adult
tiger	Musée Zoologique, Strasbourg, France	3307	1905	Wild	China	Male	Adult
tiger	Musée Zoologique, Strasbourg, France	3311	1905	Wild	China	Male	Adult
tiger	Musée Zoologique, Strasbourg, France	3306	1905	Wild	China	Female	Adult
tiger	Musée Zoologique, Strasbourg, France	3308	1905	Wild	China	Male	Adult
tiger	Musée Zoologique, Strasbourg, France	3309	1905	Wild	India	Male	Sub-adult
tiger	Musée Zoologique, Strasbourg, France	3310	1914	Wild	Thailand	Male	Sub-adult
lion	Naturkundemuseum Stuttgart, Stuttgart, Germany	2055 (2894)	1892	Captive	Stuttgart Zoo, Germany	Male	Adult
lion	Naturkundemuseum Stuttgart, Stuttgart, Germany	49240	2003	Captive	Stuttgart Zoo, Germany	Male	Adult
lion	Naturkundemuseum Stuttgart, Stuttgart, Germany	5765	1900	Captive	Stuttgart Zoo, Germany	Male	Adult
tiger	Naturkundemuseum Stuttgart, Stuttgart, Germany	50345	2001	Captive	Stuttgart Zoo, Germany	Female	Adult
tiger	Naturkundemuseum Stuttgart, Stuttgart, Germany	7628 (2481)	1879	Captive	Hamburg Zoo, Germany	Male	Adult
lion	Naturkundemuseum Stuttgart, Stuttgart, Germany	41504		Wild	Burundi/Rwanda/Tanzania)	Female	Adult
lion	Naturkundemuseum Stuttgart, Stuttgart, Germany	18928 (4695)	1904	Wild	Burundi/Rwanda/Tanzania)	Female	Adult
lion	Naturkundemuseum Stuttgart, Stuttgart, Germany	18929 (4540)	1902	Wild	Tanzania	Female	Adult
lion	Naturkundemuseum Stuttgart, Stuttgart, Germany	18930 (5625)	1905	Wild	Tanzania	Female	Adult
lion	Naturkundemuseum Stuttgart, Stuttgart, Germany	18932 (6191)	1914	Wild	Tanzania	Female	Adult
lion	Naturkundemuseum Stuttgart, Stuttgart, Germany	31902 (6190)	1914	Wild	Tanzania	Female	Adult
lion	Naturkundemuseum Stuttgart, Stuttgart, Germany	41503		Wild	Burundi/Rwanda/Tanzania)	Male	Adult
lion	Naturkundemuseum Stuttgart, Stuttgart, Germany	18931 (4539)	1902	Wild	Tanzania	Male	Adult
lion	Naturkundemuseum Stuttgart, Stuttgart, Germany	31903 (5624)	1905	Wild	Tanzania	Male	Adult
lion?	Naturkundemuseum Stuttgart, Stuttgart, Germany	2124 (2937)	1894	Wild		Female	Adult
tiger	Naturkundemuseum Stuttgart, Stuttgart, Germany	6870	1963	Wild	India	Female	Adult
tiger	Naturkundemuseum Stuttgart, Stuttgart, Germany	46013	1930	Wild		Female	Adult
tiger	Naturkundemuseum Stuttgart, Stuttgart, Germany	18922	1926	Wild	Bali	Female	Adult
tiger	Naturkundemuseum Stuttgart, Stuttgart, Germany	18921	1933	Wild	India	Male	Adult
tiger	Naturkundemuseum Stuttgart, Stuttgart, Germany	31901 (945)	1859	Wild	Java	Male	Adult
tiger	Naturkundemuseum Stuttgart, Stuttgart, Germany	18923	1924	Wild	Bali	Female	Adult
lion	Museum für Naturkunde, Berlin, Germany	15960		Captive	Senegal	Female	Adult
tiger	Museum für Naturkunde, Berlin, Germany	13138	1905	Captive	Turkmenistan	Female	Adult
tiger	Museum für Naturkunde, Berlin, Germany	15683	1910	Captive	Altai Zoo, Kazakhstan	Male	Adult
tiger	Museum für Naturkunde, Berlin, Germany	12057	1900	Captive	Iran	Male	Adult
lion	Museum für Naturkunde, Berlin, Germany	55333	1906	Captive	Zoologischer Garten Berlin, Germany	Male	Adult
lion	Museum für Naturkunde, Berlin, Germany	55335	1909	Captive	Zoologischer Garten Berlin, Germany	Male	Adult
tiger	Museum für Naturkunde, Berlin, Germany	68380	1983	Captive	Tierpark Berlin, Germany	Female	Adult
tiger	Museum für Naturkunde, Berlin, Germany	12413	1901	Captive	Zoologischer Garten Berlin, Germany	Female	Adult
tiger	Museum für Naturkunde, Berlin, Germany	87040	1915	Captive	Zoologischer Garten Berlin, Germany	Female	Adult
tiger	Museum für Naturkunde, Berlin, Germany	52482	1966	Captive	Medan Zoo, Sumatra & Berlin Zoo, Germany	Male	Adult
tiger	Museum für Naturkunde, Berlin, Germany	52574	1968	Captive	Moscow Zoo, Russia & Tierpark Berlin, Germany	Male	Adult
tiger	Museum für Naturkunde, Berlin, Germany	61490	1969	Captive	Tierpark Berlin, Germany	Male	Adult
tiger	Museum für Naturkunde, Berlin, Germany	22150	1915	Captive	Zoologischer Garten Berlin, Germany	Male	Adult
tiger	Museum für Naturkunde, Berlin, Germany	15640	1910	Captive	Zoologischer Garten Berlin, Germany	Male	Adult
tiger	Museum für Naturkunde, Berlin, Germany	87036		Captive	Unknown	Male	Adult
lion	Museum für Naturkunde, Berlin, Germany	28556		Wild	Tanzania	Female	Adult
lion	Museum für Naturkunde, Berlin, Germany	55249	1913	Wild	Tanzania	Female	Adult
lion	Museum für Naturkunde, Berlin, Germany	55260	1903	Wild	Tanzania	Female	Adult
lion	Museum für Naturkunde, Berlin, Germany	55263	1911	Wild	Tanzania	Female	Adult
lion	Museum für Naturkunde, Berlin, Germany	55268	1903	Wild	Tanzania	Female	Adult
lion	Museum für Naturkunde, Berlin, Germany	55269	1903	Wild	Kenya/Tanzania	Female	Adult
lion	Museum für Naturkunde, Berlin, Germany	55284		Wild	Mozambique	Female	Adult
lion	Museum für Naturkunde, Berlin, Germany	55287	1903	Wild	Tanzania	Female	Adult
lion	Museum für Naturkunde, Berlin, Germany	55289	1905	Wild	Uganda	Female	Adult
lion	Museum für Naturkunde, Berlin, Germany	55292	1904	Wild	Mozambique	Female	Adult
lion	Museum für Naturkunde, Berlin, Germany	55304	1906	Wild	Tanzania	Female	Adult
lion	Museum für Naturkunde, Berlin, Germany	55311	1913	Wild	Tanzania	Female	Adult
lion	Museum für Naturkunde, Berlin, Germany	55320	1903	Wild	Burundi/Rwanda/Tanzania)	Female	Adult
lion	Museum für Naturkunde, Berlin, Germany	55327	1907	Wild	Rwanda	Female	Adult
lion	Museum für Naturkunde, Berlin, Germany	55329		Wild	DRC	Female	Adult
lion	Museum für Naturkunde, Berlin, Germany	55334	1906	Wild	Tanzania	Female	Adult
lion	Museum für Naturkunde, Berlin, Germany	55337		Wild	Tanzania	Female	Adult
lion	Museum für Naturkunde, Berlin, Germany	55340	1907	Wild	Rwanda	Female	Adult
lion	Museum für Naturkunde, Berlin, Germany	87115		Wild	Namibia	Female	Adult
lion	Museum für Naturkunde, Berlin, Germany	91513		Wild	Namibia	Female	Adult
lion	Museum für Naturkunde, Berlin, Germany	35037		Wild	Kenya/Burundi/Rwanda/Tanzania)	Female	Adult
lion	Museum für Naturkunde, Berlin, Germany	55262	1909	Wild	Mozambique	Female	Adult
lion	Museum für Naturkunde, Berlin, Germany	55264	1905	Wild	Tanzania	Female	Adult
lion	Museum für Naturkunde, Berlin, Germany	55288	1903	Wild	Tanzania	Female	Adult
lion	Museum für Naturkunde, Berlin, Germany	55316		Wild	Mozambique	Female	Adult
lion	Museum für Naturkunde, Berlin, Germany	55330	1899	Wild	Tanzania	Female	Adult
lion	Museum für Naturkunde, Berlin, Germany	55341	1902	Wild	Tanzania	Female	Adult
lion	Museum für Naturkunde, Berlin, Germany	7657		Wild	Burundi/Rwanda/Tanzania	Male	Adult
lion	Museum für Naturkunde, Berlin, Germany	20216		Wild	Tanzania	Male	Adult
lion	Museum für Naturkunde, Berlin, Germany	20217		Wild	Tanzania	Male	Adult
lion	Museum für Naturkunde, Berlin, Germany	28555	1925	Wild	DRC	Male	Adult
lion	Museum für Naturkunde, Berlin, Germany	28557		Wild	Tanzania	Male	Adult
lion	Museum für Naturkunde, Berlin, Germany	34263		Wild	Namibia	Male	Adult
lion	Museum für Naturkunde, Berlin, Germany	44819		Wild	Tanzania	Male	Adult
lion	Museum für Naturkunde, Berlin, Germany	45715		Wild	South Sudan/DRC/Uganda/Kenya	Male	Adult
lion	Museum für Naturkunde, Berlin, Germany	45716		Wild	Kenya	Male	Adult
lion	Museum für Naturkunde, Berlin, Germany	55248		Wild	Angola	Male	Adult
lion	Museum für Naturkunde, Berlin, Germany	55251	1909	Wild	Ethiopia	Male	Adult
lion	Museum für Naturkunde, Berlin, Germany	55258		Wild	Kenya/Tanzania	Male	Adult
lion	Museum für Naturkunde, Berlin, Germany	55261	1907	Wild	Togo	Male	Adult
lion	Museum für Naturkunde, Berlin, Germany	55266		Wild	Tanzania	Male	Adult
lion	Museum für Naturkunde, Berlin, Germany	55267	1908	Wild	Cameroon	Male	Adult
lion	Museum für Naturkunde, Berlin, Germany	55271		Wild	Tanzania	Male	Adult
lion	Museum für Naturkunde, Berlin, Germany	55275	1903	Wild	Togo	Male	Adult
lion	Museum für Naturkunde, Berlin, Germany	55277	1891	Wild	Cameroon	Male	Adult
lion	Museum für Naturkunde, Berlin, Germany	55291		Wild	Angola	Male	Adult
lion	Museum für Naturkunde, Berlin, Germany	55295		Wild	DRC	Male	Adult
lion	Museum für Naturkunde, Berlin, Germany	55298	1907	Wild	Rwanda	Male	Adult
lion	Museum für Naturkunde, Berlin, Germany	55300	1903	Wild	Burundi/Rwanda/Tanzania)	Male	Adult
lion	Museum für Naturkunde, Berlin, Germany	55301	1906	Wild	Tanzania	Male	Adult
lion	Museum für Naturkunde, Berlin, Germany	55302	1906	Wild	Tanzania	Male	Adult
lion	Museum für Naturkunde, Berlin, Germany	55306	1906	Wild	Tanzania	Male	Adult
lion	Museum für Naturkunde, Berlin, Germany	55307		Wild	Angola	Male	Adult
lion	Museum für Naturkunde, Berlin, Germany	55312	1905	Wild	Tanzania	Male	Adult
lion	Museum für Naturkunde, Berlin, Germany	55313		Wild	Uganda	Male	Adult
lion	Museum für Naturkunde, Berlin, Germany	55314	1906	Wild	Tanzania	Male	Adult
lion	Museum für Naturkunde, Berlin, Germany	55317		Wild	Tanzania	Male	Adult
lion	Museum für Naturkunde, Berlin, Germany	55318	1907	Wild	Tanzania	Male	Adult
lion	Museum für Naturkunde, Berlin, Germany	55321		Wild	Tanzania	Male	Adult
lion	Museum für Naturkunde, Berlin, Germany	55324	1906	Wild	Tanzania	Male	Adult
lion	Museum für Naturkunde, Berlin, Germany	55336		Wild	Tanzania	Male	Adult
lion	Museum für Naturkunde, Berlin, Germany	55343	1909	Wild	Tanzania	Male	Adult
lion	Museum für Naturkunde, Berlin, Germany	87149	1908	Wild		Male	Adult
lion	Museum für Naturkunde, Berlin, Germany	93712	1912	Wild	Tanzania	Male	Adult
lion	Museum für Naturkunde, Berlin, Germany	17380/17379		Wild	Tanzania	Male	Adult
lion	Museum für Naturkunde, Berlin, Germany	55280		Wild	Togo	Male	Adult
lion	Museum für Naturkunde, Berlin, Germany	55308	1905	Wild	Tanzania	Male	Adult
lion	Museum für Naturkunde, Berlin, Germany	55273	1907	Wild	Tanzania	Female	Adult
lion	Museum für Naturkunde, Berlin, Germany	55279		Wild	Tanzania	Female	Adult
lion	Museum für Naturkunde, Berlin, Germany	55319		Wild	Mozambique	Female	Adult
lion	Museum für Naturkunde, Berlin, Germany	55270	1904	Wild	Togo	Male	Adult
lion	Museum für Naturkunde, Berlin, Germany	55326	1904	Wild	Tanzania	Male	Adult
lion	Museum für Naturkunde, Berlin, Germany	55265	1907	Wild	Togo	Male	Adult
lion	Museum für Naturkunde, Berlin, Germany	55285	1897	Wild	Nigeria	Male	Adult
lion	Museum für Naturkunde, Berlin, Germany	33924		Wild	Namibia	Male	Juvenile
lion	Museum für Naturkunde, Berlin, Germany	55296	1908	Wild	Tanzania	Female	Sub-adult
lion	Museum für Naturkunde, Berlin, Germany	55299		Wild	Uganda	Female	Sub-adult
lion	Museum für Naturkunde, Berlin, Germany	55332	1906	Wild	Tanzania	Female	Sub-adult
lion	Museum für Naturkunde, Berlin, Germany	20995		Wild	Tanzania	Male	Sub-adult
lion	Museum für Naturkunde, Berlin, Germany	55282		Wild	Kenya/Tanzania	Male	Sub-adult
lion	Museum für Naturkunde, Berlin, Germany	55310		Wild	Tanzania	Male	Sub-adult
lion	Museum für Naturkunde, Berlin, Germany	55278	1902	Wild	Togo	Male	Sub-adult
tiger	Museum für Naturkunde, Berlin, Germany	7614		Wild	China	Female	Adult
tiger	Museum für Naturkunde, Berlin, Germany	7620		Wild	Java	Female	Adult
tiger	Museum für Naturkunde, Berlin, Germany	14367	1863	Wild	Java	Female	Adult
tiger	Museum für Naturkunde, Berlin, Germany	14830		Wild	Sumatra	Female	Adult
tiger	Museum für Naturkunde, Berlin, Germany	56044	1902	Wild	Malaysia	Female	Adult
tiger	Museum für Naturkunde, Berlin, Germany	56045		Wild	Java	Female	Adult
tiger	Museum für Naturkunde, Berlin, Germany	56048		Wild	China	Female	Adult
tiger	Museum für Naturkunde, Berlin, Germany	28793		Wild	Java	Male	Adult
tiger	Museum für Naturkunde, Berlin, Germany	28794		Wild	Java	Male	Adult
tiger	Museum für Naturkunde, Berlin, Germany	56035		Wild	Sumatra	Male	Adult
tiger	Museum für Naturkunde, Berlin, Germany	56037	1904	Wild	China	Male	Adult
tiger	Museum für Naturkunde, Berlin, Germany	56040		Wild	Java	Male	Adult
tiger	Museum für Naturkunde, Berlin, Germany	56041		Wild	India	Male	Adult
tiger	Museum für Naturkunde, Berlin, Germany	56050		Wild	Sumatra	Male	Adult
tiger	Museum für Naturkunde, Berlin, Germany	56036	1910	Wild	Vietnam	Male	Adult
tiger	Museum für Naturkunde, Berlin, Germany	14370		Wild	Russia	Female	Adult
tiger	Museum für Naturkunde, Berlin, Germany	56047		Wild	Sumatra	Female	Adult
tiger	Museum für Naturkunde, Berlin, Germany	14365	1863	Wild	Java	Male	Juvenile
tiger	Museum für Naturkunde, Berlin, Germany	14369		Wild	Java	Female	Sub-adult
tiger	Museum für Naturkunde, Berlin, Germany	56038		Wild	Russia	Female	Sub-adult
tiger	Museum für Naturkunde, Berlin, Germany	56039		Wild	Java	Male	Sub-adult
tiger	Museum für Naturkunde, Berlin, Germany	14366		Wild	Java	Male	Sub-adult
tiger	Museum für Naturkunde, Berlin, Germany	43470		Wild	China	Male	Sub-adult
tiger	Museum für Naturkunde, Berlin, Germany	34285		Wild	Iran	Male	Unknown
tiger	Museum für Naturkunde, Berlin, Germany	28792			Sri Lanka (unlikely)?	Female	Sub-adult
lion	Muséum National d’Histoire Naturelle, Paris, France	A1873	1833	Captive	Algeria	Female	Adult
lion	Muséum National d’Histoire Naturelle, Paris, France	1962-2855	1914	Captive	Ethiopia	Female	Adult
lion	Muséum National d’Histoire Naturelle, Paris, France	1196367		Captive	Algeria	Female	Adult
lion	Muséum National d’Histoire Naturelle, Paris, France	1862-54		Captive	Guelma, Algeria	Female	Adult
lion	Muséum National d’Histoire Naturelle, Paris, France	1890-490		Captive	Senegal	Female	Adult
lion	Muséum National d’Histoire Naturelle, Paris, France	1926-248	1922	Captive	Burkina Faso	Male	Adult
lion	Muséum National d’Histoire Naturelle, Paris, France	1906-445	1891	Captive	Ethiopia	Male	Adult
lion	Muséum National d’Histoire Naturelle, Paris, France	A7912	1839	Captive	North Africa	Male	Adult
lion	Muséum National d’Histoire Naturelle, Paris, France	A1892	1840	Captive	Senegal	Male	Adult
lion	Muséum National d’Histoire Naturelle, Paris, France	1961-2849		Captive	Congo	Male	Adult
lion	Muséum National d’Histoire Naturelle, Paris, France	A573		Captive	Zanzibar	Male	Adult
lion	Muséum National d’Histoire Naturelle, Paris, France	A1838		Captive	South Africa	Male	Sub-adult
lion	Muséum National d’Histoire Naturelle, Paris, France	A1884	1838	Captive	India	Female	Adult
lion	Muséum National d’Histoire Naturelle, Paris, France	1962-2847		Captive	Iran	Female	Adult
lion	Muséum National d’Histoire Naturelle, Paris, France	I-1460	1843	Captive	India	Female	Adult
lion	Muséum National d’Histoire Naturelle, Paris, France	1962-2854		Captive	Iran	Male	Adult
lion	Muséum National d’Histoire Naturelle, Paris, France	1873-556	1874	Captive	India	Male	Adult
tiger	Muséum National d’Histoire Naturelle, Paris, France	1964-241	1962	Captive	Bilaspur, India	Female	Adult
tiger	Muséum National d’Histoire Naturelle, Paris, France	1929-539	1929	Captive	Vietnam	Female	Adult
lion	Muséum National d’Histoire Naturelle, Paris, France	A7907		Captive	Unknown	Female	Adult
lion	Muséum National d’Histoire Naturelle, Paris, France	1882-502	1830	Captive	Unknown	Male	Adult
lion	Muséum National d’Histoire Naturelle, Paris, France	1938-278		Captive	Unknown	Male	Adult
lion	Muséum National d’Histoire Naturelle, Paris, France	XI-118		Captive	Unknown	Male	Adult
lion	Muséum National d’Histoire Naturelle, Paris, France			Captive	Unknown	Male	Adult
tiger	Muséum National d’Histoire Naturelle, Paris, France	1971-122	1971	Captive	Unknown	Female	Adult
lion	Muséum National d’Histoire Naturelle, Paris, France	1962-2872		Wild	India	Female	Adult
lion	Muséum National d’Histoire Naturelle, Paris, France	1897-286		Wild	North Africa	Male	Adult
lion	Muséum National d’Histoire Naturelle, Paris, France	1911-2301		Wild	Mozambique	Male	Adult
lion	Muséum National d’Histoire Naturelle, Paris, France	1962-2853	1921	Wild	Kenya	Male	Adult
lion	Muséum National d’Histoire Naturelle, Paris, France	1996-2516		Wild	Central African Republic	Male	Adult
lion	Muséum National d’Histoire Naturelle, Paris, France	1996-2517		Wild	Central African Republic	Male	Adult
lion	Muséum National d’Histoire Naturelle, Paris, France	2001-2137	1957	Wild	Central African Republic	Male	Adult
lion	Muséum National d’Histoire Naturelle, Paris, France	1986-462	1933	Wild	Chad	Male	Sub-adult
tiger	Muséum National d’Histoire Naturelle, Paris, France	1938-6		Wild	Laos	Female	Adult
tiger	Muséum National d’Histoire Naturelle, Paris, France	1962-2862	1931	Wild	Cambodia	Female	Adult
tiger	Muséum National d’Histoire Naturelle, Paris, France	1962-2869	1830	Wild	Java	Female	Adult
tiger	Muséum National d’Histoire Naturelle, Paris, France	1964-248		Wild	Vietnam/Laos/Cambodia	Female	Adult
tiger	Muséum National d’Histoire Naturelle, Paris, France	1992-3		Wild	Vietnam/Laos/Cambodia	Female	Adult
tiger	Muséum National d’Histoire Naturelle, Paris, France	A1872	1837	Wild	Java	Female	Adult
tiger	Muséum National d’Histoire Naturelle, Paris, France	A1876	1827	Wild	Bangladesh	Female	Adult
tiger	Muséum National d’Histoire Naturelle, Paris, France	A1877	1831	Wild	Java	Female	Adult
tiger	Muséum National d’Histoire Naturelle, Paris, France	A1878	1830	Wild	Java	Female	Adult
tiger	Muséum National d’Histoire Naturelle, Paris, France	Mat412		Wild		Female	Adult
tiger	Muséum National d’Histoire Naturelle, Paris, France	1940-395	1902	Wild		Female	Adult
tiger	Muséum National d’Histoire Naturelle, Paris, France	1931-6		Wild	Java?	Male	Adult
tiger	Muséum National d’Histoire Naturelle, Paris, France	A1888	1837	Wild	Java	Male	Adult
tiger	Muséum National d’Histoire Naturelle, Paris, France	1992-3		Wild	Vietnam/Laos/Cambodia	Male	Adult
tiger	Muséum National d’Histoire Naturelle, Paris, France	1992-3		Wild	Vietnam/Laos/Cambodia	Male	Juvenile
tiger	Muséum National d’Histoire Naturelle, Paris, France	1992-3		Wild	Vietnam/Laos/Cambodia	Male	Juvenile
tiger	Muséum National d’Histoire Naturelle, Paris, France	1962-2873	1931	Wild	Cambodia	Male	Sub-adult
tiger	Muséum National d’Histoire Naturelle, Paris, France	1992-3		Wild	Vietnam/Laos/Cambodia	Male	Sub-adult
tiger	Muséum National d’Histoire Naturelle, Paris, France	1906-548		Wild	Sumatra	Male	Sub-adult
tiger	Muséum National d’Histoire Naturelle, Paris, France	1992-3		Wild	Vietnam/Laos/Cambodia	Male	Sub-adult
tiger	Muséum National d’Histoire Naturelle, Paris, France	1964-249			Vietnam/Laos/Cambodia	Male	Sub-adult
lion	Naturalis Biodiversity Centre, Leiden, Netherlands	4693 (1427)	1892	Captive	India	Male	Adult
tiger	Naturalis Biodiversity Centre, Leiden, Netherlands		1884	Captive	Thailand	Female	Adult
lion	Naturalis Biodiversity Centre, Leiden, Netherlands	1751	1929	Captive	Rotterdam Zoo, Netherlands	Female	Adult
lion	Naturalis Biodiversity Centre, Leiden, Netherlands	308	1913	Captive	Rotterdam Zoo, Netherlands	Male	Adult
lion	Naturalis Biodiversity Centre, Leiden, Netherlands	Cat e	1887	Captive	Tower of London, UK	Male	Adult
lion	Naturalis Biodiversity Centre, Leiden, Netherlands		1871	Captive	Amsterdam Zoo, Netherlands	Male	Juvenile
tiger	Naturalis Biodiversity Centre, Leiden, Netherlands	2171	1936	Captive	Rotterdam Zoo, Netherlands	Female	Adult
tiger	Naturalis Biodiversity Centre, Leiden, Netherlands	23089	1954	Captive	Rotterdam Zoo, Netherlands	Female	Adult
tiger	Naturalis Biodiversity Centre, Leiden, Netherlands	19925	1968	Captive	Leipzig Zoo, Germany & Rotterdam Zoo, Netherlands	Male	Adult
tiger	Naturalis Biodiversity Centre, Leiden, Netherlands	925	1919	Captive	Rotterdam Zoo, Netherlands	Male	Adult
tiger	Naturalis Biodiversity Centre, Leiden, Netherlands	1929	1929	Captive	Rotterdam Zoo, Netherlands	Male	Adult
tiger	Naturalis Biodiversity Centre, Leiden, Netherlands	23085	1957	Captive	Rotterdam Zoo, Netherlands	Male	Adult
tiger	Naturalis Biodiversity Centre, Leiden, Netherlands	Cat n	1897	Captive	Rotterdam Zoo, Netherlands	Male	Adult
lion	Naturalis Biodiversity Centre, Leiden, Netherlands		1887	Wild	Botswana	Female	Adult
lion	Naturalis Biodiversity Centre, Leiden, Netherlands	1781	1929	Wild	Mozambique	Male	Adult
lion	Naturalis Biodiversity Centre, Leiden, Netherlands	1781 B	1929	Wild	Mozambique	Male	Adult
lion	Naturalis Biodiversity Centre, Leiden, Netherlands	Cat i (663 Br)	1860	Wild	South Africa	Male	Sub-adult
lion	Naturalis Biodiversity Centre, Leiden, Netherlands		1887	Wild	South Africa	Male	Sub-adult
lion	Naturalis Biodiversity Centre, Leiden, Netherlands	Cat k (664 Br)	1860	Wild	South Africa	Female	Sub-adult
tiger	Naturalis Biodiversity Centre, Leiden, Netherlands	872	1918	Wild	Sumatra	Female	Adult
tiger	Naturalis Biodiversity Centre, Leiden, Netherlands	4697	1941	Wild	Sumatra	Female	Adult
tiger	Naturalis Biodiversity Centre, Leiden, Netherlands	(Nobby-10)	1876	Wild	Sumatra?	Female	Adult
tiger	Naturalis Biodiversity Centre, Leiden, Netherlands	(Nobby-5)?		Wild	Java	Female	Adult
tiger	Naturalis Biodiversity Centre, Leiden, Netherlands	15755 (806)	1934	Wild	Java?	Female	Adult
tiger	Naturalis Biodiversity Centre, Leiden, Netherlands	315 B	1913	Wild	Sumatra	Female	Adult
tiger	Naturalis Biodiversity Centre, Leiden, Netherlands	26135	1931	Wild	Bali	Female	Adult
tiger	Naturalis Biodiversity Centre, Leiden, Netherlands	2174	1933	Wild	Sumatra	Male	Adult
tiger	Naturalis Biodiversity Centre, Leiden, Netherlands	3473	1938	Wild	Sumatra?	Male	Adult
tiger	Naturalis Biodiversity Centre, Leiden, Netherlands	4694	1941	Wild	Sumatra	Male	Adult
tiger	Naturalis Biodiversity Centre, Leiden, Netherlands	11633	1949	Wild	Sumatra	Male	Adult
tiger	Naturalis Biodiversity Centre, Leiden, Netherlands	23088	1939	Wild	Java	Male	Adult
tiger	Naturalis Biodiversity Centre, Leiden, Netherlands	24912	1917	Wild	Sumatra	Male	Adult
tiger	Naturalis Biodiversity Centre, Leiden, Netherlands	3259 (110/31)	1931	Wild	Sumatra	Male	Adult
tiger	Naturalis Biodiversity Centre, Leiden, Netherlands	349 (235/38)	1938	Wild	Java	Male	Adult
tiger	Naturalis Biodiversity Centre, Leiden, Netherlands	59/33	1933	Wild	Java	Male	Adult
tiger	Naturalis Biodiversity Centre, Leiden, Netherlands	3319	1938	Wild	Sumatra	Male	Adult
tiger	Naturalis Biodiversity Centre, Leiden, Netherlands		1870	Wild	Sumatra	Male	Adult
tiger	Naturalis Biodiversity Centre, Leiden, Netherlands	17655		Wild	Sumatra	Female	Sub-adult
tiger	Naturalis Biodiversity Centre, Leiden, Netherlands	264	1912	Wild	Java	Male	Sub-adult
tiger	Naturalis Biodiversity Centre, Leiden, Netherlands	(Nobby-6)?		Wild	Java	Male	Sub-adult
tiger	Naturalis Biodiversity Centre, Leiden, Netherlands			Wild	Sumatra	Male	Sub-adult
lion	National Museum of Natural History, Pretoria, South Africa	9	1894	Wild	Zimbabwe	Female	Adult
lion	National Museum of Natural History, Pretoria, South Africa	4403	1925	Wild	South Africa	Female	Adult
lion	National Museum of Natural History, Pretoria, South Africa	38249		Wild	Namibia	Female	Adult
lion	National Museum of Natural History, Pretoria, South Africa	38255		Wild	Namibia	Female	Adult
lion	National Museum of Natural History, Pretoria, South Africa	869		Wild	South Africa	Male	Adult
lion	National Museum of Natural History, Pretoria, South Africa	927		Wild	Mozambique	Male	Adult
lion	National Museum of Natural History, Pretoria, South Africa	973		Wild	Botswana	Male	Adult
lion	National Museum of Natural History, Pretoria, South Africa	1024		Wild		Male	Adult
lion	National Museum of Natural History, Pretoria, South Africa	38244		Wild	South Africa	Male	Adult
lion	National Museum of Natural History, Pretoria, South Africa	38247	1968	Wild	Namibia	Male	Adult
lion	National Museum of Natural History, Pretoria, South Africa	38248		Wild	South Africa	Male	Adult
lion	National Museum of Natural History, Pretoria, South Africa	12428		Wild	Namibia	Male	Sub-adult
lion	National Museums Scotland, Edinburgh, United Kingdom	NMS.Z.2009.9	2005	Captive	Helsinki Zoo, Finland & Paignton Zoo, UK	Female	Adult
lion	National Museums Scotland, Edinburgh, United Kingdom	NMS.Z.2007.15	2007	Captive	Sakkarbaug Zoo, India & London Zoo, UK	Female	Adult
lion	National Museums Scotland, Edinburgh, United Kingdom	NMS.Z.2001.174.2	1996	Captive	Zurich, Switzerland & Rhenen Zoo, Netherlands	Female	Adult
lion	National Museums Scotland, Edinburgh, United Kingdom	NMS.Z.2008.4	2007	Captive	Zurich, Switzerland & Twycross Zoo, UK	Female	Adult
lion	National Museums Scotland, Edinburgh, United Kingdom	NMS.Z.2013.41.1	2010	Captive	Bristol Zoo, UK	Female	Adult
lion	National Museums Scotland, Edinburgh, United Kingdom	NMS.Z.2014.74	2014	Captive	Dudley Zoo, UK	Male	Adult
lion	National Museums Scotland, Edinburgh, United Kingdom	NMS.Z.2013.63	2012	Captive	Helsinki Zoo, Finland & Edinburgh Zoo, UK	Male	Adult
lion	National Museums Scotland, Edinburgh, United Kingdom	NMS.Z.2009.24.3	2008	Captive	London Zoo, UK & Dudley Zoo, UK	Male	Adult
lion	National Museums Scotland, Edinburgh, United Kingdom	NMS.Z.2001.174.1	1997	Captive	London Zoo, UK & Rhenen Zoo, Netherlands	Male	Adult
lion	National Museums Scotland, Edinburgh, United Kingdom	NMS.Z.2002.193	2002	Captive	Port Lympne, UK	Male	Adult
lion	National Museums Scotland, Edinburgh, United Kingdom	NMS.Z.2009.8	2005	Captive	Sakkarbaug Zoo, India & Chester Zoo, UK	Male	Adult
lion	National Museums Scotland, Edinburgh, United Kingdom	NMS.Z.2013.182.2	2012	Captive	Antwerp Zoo, Belgium	Male	Adult
lion	National Museums Scotland, Edinburgh, United Kingdom	NMS.Z.2002.185.1	2000	Captive	Espace Zoologique de La Boissiere du Dore, France	Male	Adult
lion	National Museums Scotland, Edinburgh, United Kingdom	NMS.Z.2007.10.	2006	Captive	Espace Zoologique de La Boissiere du Dore, France	Male	Adult
lion	National Museums Scotland, Edinburgh, United Kingdom	NMS.Z.2015.86.1	2008	Captive	Zurich Zoo, Switzerland	Male	Adult
tiger	National Museums Scotland, Edinburgh, United Kingdom	NMS.Z.1929.164	1929	Captive	Calcutta Zoo, India & Scottish Zoological Society, UK	Unknown	Adult
tiger	National Museums Scotland, Edinburgh, United Kingdom	NMS.Z.2012.100	2012	Captive	Antwerp Zoo, Belgium & Marwell Zoo, UK	Female	Adult
tiger	National Museums Scotland, Edinburgh, United Kingdom	NMS.Z.2001.88	2001	Captive	Dortmund Zoo, Germany & Bristol Zoo, UK	Female	Adult
tiger	National Museums Scotland, Edinburgh, United Kingdom	NMS.Z..2005.114.001	2005	Captive	Howletts, UK & Isle of White Zoo, UK	Female	Adult
tiger	National Museums Scotland, Edinburgh, United Kingdom	NMS.Z.2002.205	2002	Captive	Krefeld Zoo, Germany & Thrigby Hall Wildlife Gardens, UK	Female	Adult
tiger	National Museums Scotland, Edinburgh, United Kingdom	NMS.Z.2010.114	2005	Captive	Leipzig Zoo, Germany & Antwerp Zoo, Belgium	Female	Adult
tiger	National Museums Scotland, Edinburgh, United Kingdom	NMS.Z.2007.14	2007	Captive	Marwell Zoo & Blackpool Zoo, UK	Female	Adult
tiger	National Museums Scotland, Edinburgh, United Kingdom	NMS.Z.2005.114.2	2005	Captive	Marwell Zoo & Isle of White Zoo, UK	Female	Adult
tiger	National Museums Scotland, Edinburgh, United Kingdom	NMS.Z.2000.35	1999	Captive	Marwell Zoo, UK & Banham Zoo, UK	Female	Adult
tiger	National Museums Scotland, Edinburgh, United Kingdom	NMS.Z.2013.179	2013	Captive	Marwell Zoo, UK & South Lakes Zoo, UK	Female	Adult
tiger	National Museums Scotland, Edinburgh, United Kingdom	NMS.Z.1999.183	1999	Captive	Thrigby Hall Wildlife Gardens, UK & Dudley Zoo, UK	Female	Adult
tiger	National Museums Scotland, Edinburgh, United Kingdom	NMS.Z.2012.36.2	2012	Captive	Thrigby Hall Wildlife Gardens, UK & Welsh Mountain Zoo, UK	Female	Adult
tiger	National Museums Scotland, Edinburgh, United Kingdom	NMS.Z.2011.74.2	2010	Captive	Tierpark Berlin, Germany & Dudley Zoo, UK	Female	Adult
tiger	National Museums Scotland, Edinburgh, United Kingdom	NMS.Z.1995.240.1	1993	Captive	Whipsnade Zoo, UK & London Zoo, UK	Female	Adult
tiger	National Museums Scotland, Edinburgh, United Kingdom	NMS.Z.2003.75	2003	Captive	Zurich Zoo, Switzerland & Banham Zoo, UK	Female	Adult
tiger	National Museums Scotland, Edinburgh, United Kingdom	NMS.Z.2002.195.1	2002	Captive	Berlin Tierpark & South Lakes Safari Zoo	Female	Adult
tiger	National Museums Scotland, Edinburgh, United Kingdom	NMS.Z.2012.42	2012	Captive	Moscow Zoo & Highland Wildlife Park	Female	Adult
tiger	National Museums Scotland, Edinburgh, United Kingdom	NMS.Z.2002.195.2	2002	Captive	Bristol Zoo, UK & South Lakes Safari Zoo, UK	Male	Adult
tiger	National Museums Scotland, Edinburgh, United Kingdom	NMS.Z.2013.132.4	2011	Captive	Dublin, Ireland & Isle of White Zoo, UK	Male	Adult
tiger	National Museums Scotland, Edinburgh, United Kingdom	NMS.Z.2011.16	2010	Captive	Duisburg Zoo, Germany & Highland Wildlife Park, UK	Male	Adult
tiger	National Museums Scotland, Edinburgh, United Kingdom	NMS.Z.2011.1	2009	Captive	Helsinki Zoo, Finland & Blackpool Zoo, UK	Male	Adult
tiger	National Museums Scotland, Edinburgh, United Kingdom	NMS.Z.2002.206.1	2002	Captive	Howletts, UK & Isle of White Zoo, UK	Male	Adult
tiger	National Museums Scotland, Edinburgh, United Kingdom	NMS.Z.2011.85.1	2009	Captive	Isle of White Zoo, UK	Male	Adult
tiger	National Museums Scotland, Edinburgh, United Kingdom	NMS.Z.1999.182	1999	Captive	Minnesota Zoo, US & Whipsnade Zoo, UK	Male	Adult
tiger	National Museums Scotland, Edinburgh, United Kingdom	NMS.Z.2013.136	2006	Captive	Moscow Zoo, Russia & Whipsnade Zoo, UK	Male	Adult
tiger	National Museums Scotland, Edinburgh, United Kingdom	NMS.Z.2011.85.2	2009	Captive	Port Lympne, UK & Isle of White Zoo, UK	Male	Adult
tiger	National Museums Scotland, Edinburgh, United Kingdom	NMS.Z.2007.92	2006	Captive	Rotterdam Zoo, Netherlands & Ostrava Zoo, Czechia	Male	Adult
tiger	National Museums Scotland, Edinburgh, United Kingdom	NMS.Z.2008.23	2008	Captive	Warsaw Zoo, Poland & Dudley Zoo, UK	Male	Adult
tiger	National Museums Scotland, Edinburgh, United Kingdom	NMS.Z.2011.169.1	2005	Captive	Zoo Negara, Malaysia & Thrigby Hall Wildlife Gardens, UK	Male	Adult
tiger	National Museums Scotland, Edinburgh, United Kingdom	NMS.Z.2002.65	2001	Captive	Leipzig Zoo, Germany & Rhenen Zoo, Netherlands	Male	Adult
tiger	National Museums Scotland, Edinburgh, United Kingdom	NMS.Z.2013.135	2009	Captive	Marwell Zoo, UK & South Lakes Zoo, UK	Male	Adult
lion	National Museums Scotland, Edinburgh, United Kingdom	NMS.Z.2007.93	2006	Captive	Museum de Besancon	Male	Adult
tiger	National Museums Scotland, Edinburgh, United Kingdom	NMS.Z.1995.291.2	1930	Wild	Java	Female	Adult
tiger	National Museums Scotland, Edinburgh, United Kingdom	NMS.Z.1895.56		Wild	?India	Male	Adult
tiger	National Museums Scotland, Edinburgh, United Kingdom	NMS.Z.1932.28	1927	Wild	India	Male	Adult
tiger	National Museums Scotland, Edinburgh, United Kingdom	NMS.Z.1950.101.59		Wild	?India	Male	Adult
tiger	National Museums Scotland, Edinburgh, United Kingdom	NMS.Z.1995.291.1	1926	Wild	Java	Male	Adult
lion	National Museums Scotland, Edinburgh, United Kingdom	NMS.Z.1995.5	1995	Wild/captive	Gir Forest/London Zoo	Male	Adult
lion	Natural History Museum, Bulawayo, Zimbabwe	3091	1951	Wild	Zambia	Male	Adult
lion	Natural History Museum, Bulawayo, Zimbabwe	3092	1950	Wild	Zambia	Male	Adult
lion	Natural History Museum, Bulawayo, Zimbabwe	22148	1963	Wild	Zambia	Male	Adult
lion	Natural History Museum, Bulawayo, Zimbabwe	27796	1964	Wild	Zambia	Male	Adult
lion	Natural History Museum, Bulawayo, Zimbabwe	29119	1967	Wild	Zimbabwe	Male	Adult
lion	Natural History Museum, Bulawayo, Zimbabwe	61457	1975	Wild	Zimbabwe	Male	Adult
lion	Natural History Museum, Bulawayo, Zimbabwe	61458	1971	Wild	Zimbabwe	Male	Adult
lion	Natural History Museum, Bulawayo, Zimbabwe	61463	1966	Wild	South Africa	Male	Adult
lion	Natural History Museum, Bulawayo, Zimbabwe	63588	1967	Wild	Botswana	Male	Adult
lion	Natural History Museum, Bulawayo, Zimbabwe	67019	1962	Wild	Zimbabwe	Male	Adult
lion	Natural History Museum, Bulawayo, Zimbabwe	67020	1962	Wild	Zimbabwe	Male	Adult
lion	Natural History Museum, Bulawayo, Zimbabwe	5063	1956	Wild	Zambia	Male	Sub-adult
tiger	Natural History Museum, London, United Kingdom	1951-775		Captive	Takau Estate, Malaysia	Male	Adult
tiger	Natural History Museum, London, United Kingdom	1912-11-10-1		Captive	Deli, Sumatra	Male	Adult
lion	Natural History Museum, London, United Kingdom	1945.14	1945	Captive	London Zoo, UK	Female	Adult
lion	Natural History Museum, London, United Kingdom	75.2271	1956	Captive	Chessington Zoo, UK	Male	Adult
lion	Natural History Museum, London, United Kingdom	1952.10.20.15		Captive	Tower of London, UK	Male	Adult
lion	Natural History Museum, London, United Kingdom	1952.10.20.16		Captive	Tower of London, UK	Male	Sub-adult
tiger	Natural History Museum, London, United Kingdom	1930.3.3.2	1905	Captive	Zoological Society, Unknown	Female	Adult
lion	Natural History Museum, London, United Kingdom	58.211		Wild	Sudan	Female	Adult
lion	Natural History Museum, London, United Kingdom	58.212		Wild	Sudan	Female	Adult
lion	Natural History Museum, London, United Kingdom	58.216		Wild	Sudan	Female	Adult
lion	Natural History Museum, London, United Kingdom	58.218		Wild	Sudan	Female	Adult
lion	Natural History Museum, London, United Kingdom	58.219		Wild	Sudan	Female	Adult
lion	Natural History Museum, London, United Kingdom	58.22		Wild	Sudan	Female	Adult
lion	Natural History Museum, London, United Kingdom	58.227		Wild	Sudan	Female	Adult
lion	Natural History Museum, London, United Kingdom	58.228		Wild	Sudan	Female	Adult
lion	Natural History Museum, London, United Kingdom	1957.36	1952	Wild	Ethiopia	Female	Adult
lion	Natural History Museum, London, United Kingdom	1966.64		Wild	Zambia	Female	Adult
lion	Natural History Museum, London, United Kingdom	1846.7.2.6		Wild	South Africa	Female	Adult
lion	Natural History Museum, London, United Kingdom	1857.2.24.1		Wild	India	Female	Adult
lion	Natural History Museum, London, United Kingdom	1903.11.7.29		Wild	Uganda	Female	Adult
lion	Natural History Museum, London, United Kingdom	1903.11.7.30		Wild	Uganda	Female	Adult
lion	Natural History Museum, London, United Kingdom	1903.11.7.31		Wild	Uganda	Female	Adult
lion	Natural History Museum, London, United Kingdom	1903.11.7.32		Wild	Uganda	Female	Adult
lion	Natural History Museum, London, United Kingdom	1905.4.3.2		Wild	Uganda	Female	Adult
lion	Natural History Museum, London, United Kingdom	1914.3.21.1		Wild	Kenya	Female	Adult
lion	Natural History Museum, London, United Kingdom	1925.6.17.1		Wild	South Africa	Female	Adult
lion	Natural History Museum, London, United Kingdom	1925.6.17.2		Wild	South Africa	Female	Adult
lion	Natural History Museum, London, United Kingdom	1925.6.17.3		Wild	South Africa	Female	Adult
lion	Natural History Museum, London, United Kingdom	1925.6.17.4		Wild	South Africa	Female	Adult
lion	Natural History Museum, London, United Kingdom	1927.7.3.7	1926	Wild	Uganda	Female	Adult
lion	Natural History Museum, London, United Kingdom	1929.11.3.4	1928	Wild	Uganda	Female	Adult
lion	Natural History Museum, London, United Kingdom	1931.1.2.4		Wild	Kenya	Female	Adult
lion	Natural History Museum, London, United Kingdom	1931.2.1.5		Wild	Botswana	Female	Adult
lion	Natural History Museum, London, United Kingdom	1931.2.1.6		Wild	Botswana	Female	Adult
lion	Natural History Museum, London, United Kingdom	1931.4.13.2		Wild	India	Female	Adult
lion	Natural History Museum, London, United Kingdom	1932.11.4.1		Wild	Tanzania	Female	Adult
lion	Natural History Museum, London, United Kingdom	1932.4.5.1		Wild	Tanzania	Female	Adult
lion	Natural History Museum, London, United Kingdom	1934.11.1.3		Wild	South Africa	Female	Adult
lion	Natural History Museum, London, United Kingdom	1935.3.14.3	1935	Wild	Tanzania	Female	Adult
lion	Natural History Museum, London, United Kingdom	1936.2.28.6	1934	Wild	Tanzania	Female	Adult
lion	Natural History Museum, London, United Kingdom	1936.2.28.7		Wild	Tanzania	Female	Adult
lion	Natural History Museum, London, United Kingdom	1936.2.28.9	1935	Wild	Tanzania	Female	Adult
lion	Natural History Museum, London, United Kingdom	1936.3.14.22	1935	Wild	Uganda	Female	Adult
lion	Natural History Museum, London, United Kingdom	1938.10.18.1		Wild	South Sudan	Female	Adult
lion	Natural History Museum, London, United Kingdom	1938.10.18.12		Wild	South Sudan	Female	Adult
lion	Natural History Museum, London, United Kingdom	1938.10.18.15		Wild	South Sudan	Female	Adult
lion	Natural History Museum, London, United Kingdom	1938.10.18.16		Wild	South Sudan	Female	Adult
lion	Natural History Museum, London, United Kingdom	1938.10.18.17		Wild	South Sudan	Female	Adult
lion	Natural History Museum, London, United Kingdom	1938.10.18.21		Wild	South Sudan	Female	Adult
lion	Natural History Museum, London, United Kingdom	1938.10.18.3		Wild	South Sudan	Female	Adult
lion	Natural History Museum, London, United Kingdom	1938.10.18.32		Wild	Sudan	Female	Adult
lion	Natural History Museum, London, United Kingdom	1938.10.18.33		Wild	Sudan	Female	Adult
lion	Natural History Museum, London, United Kingdom	1938.10.18.35		Wild	Sudan	Female	Adult
lion	Natural History Museum, London, United Kingdom	1938.10.18.37		Wild	Sudan	Female	Adult
lion	Natural History Museum, London, United Kingdom	1938.10.18.38		Wild	Sudan	Female	Adult
lion	Natural History Museum, London, United Kingdom	1938.10.18.39		Wild	Sudan	Female	Adult
lion	Natural History Museum, London, United Kingdom	1938.10.18.4		Wild	South Sudan	Female	Adult
lion	Natural History Museum, London, United Kingdom	1938.10.18.40		Wild	Sudan	Female	Adult
lion	Natural History Museum, London, United Kingdom	1938.10.18.41		Wild	Sudan	Female	Adult
lion	Natural History Museum, London, United Kingdom	1938.10.18.42		Wild	Sudan	Female	Adult
lion	Natural History Museum, London, United Kingdom	1938.10.18.43		Wild	Sudan	Female	Adult
lion	Natural History Museum, London, United Kingdom	1938.10.18.46		Wild	Sudan	Female	Adult
lion	Natural History Museum, London, United Kingdom	1938.10.18.7		Wild	South Sudan	Female	Adult
lion	Natural History Museum, London, United Kingdom	1938.12.8.13		Wild	Tanzania	Female	Adult
lion	Natural History Museum, London, United Kingdom	1938.12.8.16		Wild	Tanzania	Female	Adult
lion	Natural History Museum, London, United Kingdom	1938.12.8.19		Wild	Tanzania	Female	Adult
lion	Natural History Museum, London, United Kingdom	1938.12.8.22		Wild	Tanzania	Female	Adult
lion	Natural History Museum, London, United Kingdom	1938.12.8.23		Wild	Tanzania	Female	Adult
lion	Natural History Museum, London, United Kingdom	1943.4.1.15	1932	Wild	Kenya/Uganda	Female	Adult
lion	Natural History Museum, London, United Kingdom	1976.200.87	1897	Wild	Somalia	Female	Adult
lion	Natural History Museum, London, United Kingdom	1976.201.88	1897	Wild	Somalia	Female	Adult
lion	Natural History Museum, London, United Kingdom	1976.202.91	1897	Wild	Somalia	Female	Adult
lion	Natural History Museum, London, United Kingdom	1976.203.90	1897	Wild	Somalia	Female	Adult
lion	Natural History Museum, London, United Kingdom	1976.204.89	1897	Wild	Somalia	Female	Adult
lion	Natural History Museum, London, United Kingdom	87.730.	1931	Wild	Tanzania	Female	Adult
lion	Natural History Museum, London, United Kingdom	No ID number-3	1902	Wild	Kenya	Female	Adult
lion	Natural History Museum, London, United Kingdom	1992.56	1930	Wild	Kenya	Female	Adult
lion	Natural History Museum, London, United Kingdom	1925.6.17.11		Wild	South Africa	Female	Adult
lion	Natural History Museum, London, United Kingdom	1929.11.3.2	1928	Wild	Uganda	Female	Adult
lion	Natural History Museum, London, United Kingdom	1931.4.1.8	1930	Wild	Uganda	Female	Adult
lion	Natural History Museum, London, United Kingdom	1936.2.28.10	1934	Wild	Tanzania	Female	Adult
lion	Natural History Museum, London, United Kingdom	1936.2.28.11	1934	Wild	Tanzania	Female	Adult
lion	Natural History Museum, London, United Kingdom	1938.12.8.18		Wild	Tanzania	Female	Adult
lion	Natural History Museum, London, United Kingdom	45.171		Wild	South Sudan	Male	Adult
lion	Natural History Museum, London, United Kingdom	51.606	1922	Wild	Kenya	Male	Adult
lion	Natural History Museum, London, United Kingdom	58.214		Wild	Sudan	Male	Adult
lion	Natural History Museum, London, United Kingdom	58.217		Wild	Sudan	Male	Adult
lion	Natural History Museum, London, United Kingdom	58.221		Wild	Sudan	Male	Adult
lion	Natural History Museum, London, United Kingdom	58.223		Wild	Sudan	Male	Adult
lion	Natural History Museum, London, United Kingdom	58.225		Wild	Sudan	Male	Adult
lion	Natural History Museum, London, United Kingdom	1922.17		Wild	South Africa	Male	Adult
lion	Natural History Museum, London, United Kingdom	1939.16		Wild	Zimbabwe	Male	Adult
lion	Natural History Museum, London, United Kingdom	1945.17		Wild	South Sudan	Male	Adult
lion	Natural History Museum, London, United Kingdom	1945.17	1938	Wild	South Sudan	Male	Adult
lion	Natural History Museum, London, United Kingdom	1947.66		Wild	Kenya	Male	Adult
lion	Natural History Museum, London, United Kingdom	1961.45		Wild	South Sudan	Male	Adult
lion	Natural History Museum, London, United Kingdom	1975.94		Wild	Tanzania	Male	Adult
lion	Natural History Museum, London, United Kingdom	1887.5.16.1		Wild	Zimbabwe	Male	Adult
lion	Natural History Museum, London, United Kingdom	1887.5.16.2		Wild	Zimbabwe	Male	Adult
lion	Natural History Museum, London, United Kingdom	1893.5.20.1		Wild	Zimbabwe	Male	Adult
lion	Natural History Museum, London, United Kingdom	1893.5.21.1		Wild	Botswana	Male	Adult
lion	Natural History Museum, London, United Kingdom	1893.6.301		Wild	Somalia	Male	Adult
lion	Natural History Museum, London, United Kingdom	1903.11.7.28		Wild	Uganda	Male	Adult
lion	Natural History Museum, London, United Kingdom	1918.5.23.2		Wild	South Africa	Male	Adult
lion	Natural History Museum, London, United Kingdom	1919.7.15.32		Wild	Zimbabwe	Male	Adult
lion	Natural History Museum, London, United Kingdom	1921.7.23.1		Wild	Gambia	Male	Adult
lion	Natural History Museum, London, United Kingdom	1923.5.15.1		Wild	Kenya	Male	Adult
lion	Natural History Museum, London, United Kingdom	1925.6.17.10		Wild	South Africa	Male	Adult
lion	Natural History Museum, London, United Kingdom	1925.6.17.5		Wild	South Africa	Male	Adult
lion	Natural History Museum, London, United Kingdom	1925.6.17.6		Wild	South Africa	Male	Adult
lion	Natural History Museum, London, United Kingdom	1925.6.17.7		Wild	South Africa	Male	Adult
lion	Natural History Museum, London, United Kingdom	1925.6.17.8		Wild	South Africa	Male	Adult
lion	Natural History Museum, London, United Kingdom	1925.6.17.9		Wild	South Africa	Male	Adult
lion	Natural History Museum, London, United Kingdom	1927.2.1.1		Wild	Kenya	Male	Adult
lion	Natural History Museum, London, United Kingdom	1927.2.9.2	1922	Wild	Tanzania	Male	Adult
lion	Natural History Museum, London, United Kingdom	1927.2.9.3	1921	Wild	Tanzania	Male	Adult
lion	Natural History Museum, London, United Kingdom	1927.2.9.4		Wild	Tanzania	Male	Adult
lion	Natural History Museum, London, United Kingdom	1927.2.9.5		Wild	Tanzania	Male	Adult
lion	Natural History Museum, London, United Kingdom	1928.10.12.1	1928	Wild	Kenya	Male	Adult
lion	Natural History Museum, London, United Kingdom	1930.11.5.1		Wild	DRC	Male	Adult
lion	Natural History Museum, London, United Kingdom	1930.6.6.1		Wild	India	Male	Adult
lion	Natural History Museum, London, United Kingdom	1931.1.2.5		Wild	Kenya	Male	Adult
lion	Natural History Museum, London, United Kingdom	1931.1.3.1		Wild	Kenya	Male	Adult
lion	Natural History Museum, London, United Kingdom	1931.1.5.1		Wild	India	Male	Adult
lion	Natural History Museum, London, United Kingdom	1931.1.5.2		Wild	India	Male	Adult
lion	Natural History Museum, London, United Kingdom	1931.11.1.4		Wild	Kenya/Uganda	Male	Adult
lion	Natural History Museum, London, United Kingdom	1931.11.1.5		Wild	Kenya/Uganda	Male	Adult
lion	Natural History Museum, London, United Kingdom	1931.2.1.4		Wild	Botswana	Male	Adult
lion	Natural History Museum, London, United Kingdom	1931.4.13.1		Wild	India	Male	Adult
lion	Natural History Museum, London, United Kingdom	1932.7.6.86		Wild	Somalia	Male	Adult
lion	Natural History Museum, London, United Kingdom	1934.4.1.13		Wild	Kenya/Uganda	Male	Adult
lion	Natural History Museum, London, United Kingdom	1934.4.1.14		Wild	Kenya/Uganda	Male	Adult
lion	Natural History Museum, London, United Kingdom	1935.3.16.1		Wild	Zambia	Male	Adult
lion	Natural History Museum, London, United Kingdom	1935.9.1.129		Wild	Namibia	Male	Adult
lion	Natural History Museum, London, United Kingdom	1935.9.3.1		Wild	Kenya	Male	Adult
lion	Natural History Museum, London, United Kingdom	1935.9.3.2		Wild	Kenya	Male	Adult
lion	Natural History Museum, London, United Kingdom	1936.2.28.5	1933	Wild	Tanzania	Male	Adult
lion	Natural History Museum, London, United Kingdom	1936.3.14.25	1955	Wild	Uganda	Male	Adult
lion	Natural History Museum, London, United Kingdom	1936.5.26.6		Wild	South Africa	Male	Adult
lion	Natural History Museum, London, United Kingdom	1937.7.8.4		Wild	Sudan	Male	Adult
lion	Natural History Museum, London, United Kingdom	1938.10.18.10		Wild	South Sudan	Male	Adult
lion	Natural History Museum, London, United Kingdom	1938.10.18.11		Wild	South Sudan	Male	Adult
lion	Natural History Museum, London, United Kingdom	1938.10.18.18		Wild	South Sudan	Male	Adult
lion	Natural History Museum, London, United Kingdom	1938.10.18.19		Wild	South Sudan	Male	Adult
lion	Natural History Museum, London, United Kingdom	1938.10.18.2		Wild	South Sudan	Male	Adult
lion	Natural History Museum, London, United Kingdom	1938.10.18.24		Wild	Sudan	Male	Adult
lion	Natural History Museum, London, United Kingdom	1938.10.18.26		Wild	Sudan	Male	Adult
lion	Natural History Museum, London, United Kingdom	1938.10.18.27		Wild	Sudan	Male	Adult
lion	Natural History Museum, London, United Kingdom	1938.10.18.29		Wild	Sudan	Male	Adult
lion	Natural History Museum, London, United Kingdom	1938.10.18.9		Wild	Sudan	Male	Adult
lion	Natural History Museum, London, United Kingdom	1938.12.8.14		Wild	Tanzania	Male	Adult
lion	Natural History Museum, London, United Kingdom	1938.12.8.17		Wild	Tanzania	Male	Adult
lion	Natural History Museum, London, United Kingdom	1938.12.8.20		Wild	Tanzania	Male	Adult
lion	Natural History Museum, London, United Kingdom	1938.12.8.21		Wild	Tanzania	Male	Adult
lion	Natural History Museum, London, United Kingdom	1938.9.9.1		Wild	Uganda	Male	Adult
lion	Natural History Museum, London, United Kingdom	1943.5.27.10	1843	Wild	Gambia	Male	Adult
lion	Natural History Museum, London, United Kingdom	1945.170.		Wild	South Sudan	Male	Adult
lion	Natural History Museum, London, United Kingdom	1952.10.20.17		Wild	South Sudan	Male	Adult
lion	Natural History Museum, London, United Kingdom	No ID number-1		Wild	Kenya	Male	Adult
lion	Natural History Museum, London, United Kingdom	No ID number-2		Wild	Kenya	Male	Adult
lion	Natural History Museum, London, United Kingdom	1929.11.3.3	1928	Wild	Uganda	Female	Juvenile
lion	Natural History Museum, London, United Kingdom	75-1390		Wild	Kenya	Female	Juvenile
lion	Natural History Museum, London, United Kingdom	58.215		Wild	Sudan	Female	Sub-adult
lion	Natural History Museum, London, United Kingdom	1927.2.11.8	1926	Wild	Tanzania	Female	Sub-adult
lion	Natural History Museum, London, United Kingdom	1931.1.2.3		Wild	Kenya	Female	Sub-adult
lion	Natural History Museum, London, United Kingdom	1938.10.18.36		Wild	Sudan	Female	Sub-adult
lion	Natural History Museum, London, United Kingdom	1938.10.18.5		Wild	South Sudan	Female	Sub-adult
lion	Natural History Museum, London, United Kingdom	1925.6.17.12		Wild	South Africa	Female	Sub-adult
lion	Natural History Museum, London, United Kingdom	1931.4.1.9	1930	Wild	Uganda	Female	Sub-adult
lion	Natural History Museum, London, United Kingdom	1935.3.16.2		Wild	Zambia	Female	Sub-adult
lion	Natural History Museum, London, United Kingdom	58.222		Wild	Sudan	Male	Sub-adult
lion	Natural History Museum, London, United Kingdom	58.224		Wild	Sudan	Male	Sub-adult
lion	Natural History Museum, London, United Kingdom	1838.10.18.8		Wild	South Sudan	Male	Sub-adult
lion	Natural History Museum, London, United Kingdom	1935.2.14.4	1934	Wild	Uganda	Male	Sub-adult
lion	Natural History Museum, London, United Kingdom	1935.3.14.2		Wild	Tanzania	Male	Sub-adult
lion	Natural History Museum, London, United Kingdom	1937.2.12.1		Wild	Uganda	Male	Sub-adult
lion	Natural History Museum, London, United Kingdom	1938.10.18.13		Wild	South Sudan	Male	Sub-adult
lion	Natural History Museum, London, United Kingdom	1938.10.18.25		Wild	Sudan	Male	Sub-adult
lion	Natural History Museum, London, United Kingdom	1938.10.18.28		Wild	Sudan	Male	Sub-adult
lion	Natural History Museum, London, United Kingdom	1938.10.18.30		Wild	Sudan	Male	Sub-adult
lion	Natural History Museum, London, United Kingdom	1938.10.18.6		Wild	South Sudan	Male	Sub-adult
lion	Natural History Museum, London, United Kingdom	1938.12.8.15		Wild	Tanzania	Male	Sub-adult
lion	Natural History Museum, London, United Kingdom	1938.8.11.1		Wild	Somalia	Male	Sub-adult
lion	Natural History Museum, London, United Kingdom	1935.2.14.3	1934	Wild	Uganda	Male	Sub-adult
lion	Natural History Museum, London, United Kingdom	1938.10.18.20		Wild	South Sudan	Male	Sub-adult
tiger	Natural History Museum, London, United Kingdom	1978.25	1892	Wild	India	Female	Adult
tiger	Natural History Museum, London, United Kingdom	1978.25		Wild	India	Female	Adult
tiger	Natural History Museum, London, United Kingdom	1822-11-3-1? (1907-7-5-1?)		Wild	Iran	Female	Adult
tiger	Natural History Museum, London, United Kingdom	1858.6.24.122		Wild	Nepal	Female	Adult
tiger	Natural History Museum, London, United Kingdom	1867.4.12.201		Wild	Java	Female	Adult
tiger	Natural History Museum, London, United Kingdom	1882.11.3.1		Wild	Iran	Female	Adult
tiger	Natural History Museum, London, United Kingdom	1883.10.23.2		Wild	Nepal	Female	Adult
tiger	Natural History Museum, London, United Kingdom	1884.1.22.6		Wild	India	Female	Adult
tiger	Natural History Museum, London, United Kingdom	1886.10.15.1		Wild	Afghanistan/Pakistan	Female	Adult
tiger	Natural History Museum, London, United Kingdom	1924.10.5.1		Wild	India	Female	Adult
tiger	Natural History Museum, London, United Kingdom	1924.10.5.2	1901	Wild	India	Female	Adult
tiger	Natural History Museum, London, United Kingdom	1929.9.23.1		Wild	India	Female	Adult
tiger	Natural History Museum, London, United Kingdom	1930.6.7.2		Wild	India	Female	Adult
tiger	Natural History Museum, London, United Kingdom	1930-1-3-1		Wild	Myanmar	Female	Adult
tiger	Natural History Museum, London, United Kingdom	1930-1-4-1	1929	Wild	Myanmar	Female	Adult
tiger	Natural History Museum, London, United Kingdom	1930-1-4-3		Wild	Myanmar	Female	Adult
tiger	Natural History Museum, London, United Kingdom	1930-5-22-2		Wild	Malaysia	Female	Adult
tiger	Natural History Museum, London, United Kingdom	1932.4.16.2		Wild	Nepal	Female	Adult
tiger	Natural History Museum, London, United Kingdom	1932.5.7.4		Wild	India	Female	Adult
tiger	Natural History Museum, London, United Kingdom	1932.5.7.5		Wild	India	Female	Adult
tiger	Natural History Museum, London, United Kingdom	1932-11-9-1		Wild	Myanmar	Female	Adult
tiger	Natural History Museum, London, United Kingdom	1932-5-2-2		Wild	Myanmar	Female	Adult
tiger	Natural History Museum, London, United Kingdom	1932-8-19-2		Wild	Myanmar	Female	Adult
tiger	Natural History Museum, London, United Kingdom	1934.10.18.2		Wild	India	Female	Adult
tiger	Natural History Museum, London, United Kingdom	1934.8.17.4	2005	Wild	India	Female	Adult
tiger	Natural History Museum, London, United Kingdom	1935.4.6.1		Wild	Sumatra	Female	Adult
tiger	Natural History Museum, London, United Kingdom	1935.4.6.2	1933	Wild	Sumatra	Female	Adult
tiger	Natural History Museum, London, United Kingdom	1935.4.6.3	1933	Wild	Sumatra	Female	Adult
tiger	Natural History Museum, London, United Kingdom	1938.3.14.6		Wild	Bali	Female	Adult
tiger	Natural History Museum, London, United Kingdom	1938.8.12.4		Wild	India	Female	Adult
tiger	Natural History Museum, London, United Kingdom	1947-450		Wild	Sumatra	Female	Adult
tiger	Natural History Museum, London, United Kingdom	1939.16		Wild	Java	Female	Adult
tiger	Natural History Museum, London, United Kingdom	1856-5-6-54		Wild	Myanmar	Female	Adult
tiger	Natural History Museum, London, United Kingdom	1932-8-19-3		Wild	Myanmar	Female	Adult
tiger	Natural History Museum, London, United Kingdom	1934.10.18.1		Wild	India	Female	Adult
tiger	Natural History Museum, London, United Kingdom	1939.33	1936	Wild	Sumatra	Male	Adult
tiger	Natural History Museum, London, United Kingdom	1953.65	1847	Wild	India	Male	Adult
tiger	Natural History Museum, London, United Kingdom	1978.25	1894	Wild	India	Male	Adult
tiger	Natural History Museum, London, United Kingdom	1978.25		Wild	Nepal	Male	Adult
tiger	Natural History Museum, London, United Kingdom	1845.1.8.28		Wild	Nepal	Male	Adult
tiger	Natural History Museum, London, United Kingdom	1849.8.16.6 (1978.2453)		Wild	India?	Male	Adult
tiger	Natural History Museum, London, United Kingdom	1858.6.24.120		Wild	Nepal	Male	Adult
tiger	Natural History Museum, London, United Kingdom	1867.4.12.192		Wild	Java	Male	Adult
tiger	Natural History Museum, London, United Kingdom	1867.4.12.194		Wild	Java	Male	Adult
tiger	Natural History Museum, London, United Kingdom	1867.4.12.198		Wild	Java	Male	Adult
tiger	Natural History Museum, London, United Kingdom	1879.11.21.197		Wild	India	Male	Adult
tiger	Natural History Museum, London, United Kingdom	1882.12.10.1		Wild	Bangladesh	Male	Adult
tiger	Natural History Museum, London, United Kingdom	1883.10.23.1		Wild	Nepal	Male	Adult
tiger	Natural History Museum, London, United Kingdom	1884.10.30.3		Wild	India	Male	Adult
tiger	Natural History Museum, London, United Kingdom	1888.8.7.1		Wild	Turkmenistan	Male	Adult
tiger	Natural History Museum, London, United Kingdom	1901.9.7.1		Wild	India	Male	Adult
tiger	Natural History Museum, London, United Kingdom	1908-8-11-20		Wild	China	Male	Adult
tiger	Natural History Museum, London, United Kingdom	1910-3-10-8		Wild	Vietnam	Male	Adult
tiger	Natural History Museum, London, United Kingdom	1919.11.12.13		Wild	Sumatra	Male	Adult
tiger	Natural History Museum, London, United Kingdom	1920.11.14.2		Wild	Java	Male	Adult
tiger	Natural History Museum, London, United Kingdom	1921.6.9.1		Wild	Bhutan	Male	Adult
tiger	Natural History Museum, London, United Kingdom	1921.6.9.2		Wild	India	Male	Adult
tiger	Natural History Museum, London, United Kingdom	1921-12-29-1	1890	Wild	Malaysia	Male	Adult
tiger	Natural History Museum, London, United Kingdom	1926.6.7.1		Wild	Nepal	Male	Adult
tiger	Natural History Museum, London, United Kingdom	1927.7.18.2		Wild	India	Male	Adult
tiger	Natural History Museum, London, United Kingdom	1927.9.17.1		Wild	India	Male	Adult
tiger	Natural History Museum, London, United Kingdom	1930.3.2.2		Wild	India	Male	Adult
tiger	Natural History Museum, London, United Kingdom	1930.3.2.3		Wild	India	Male	Adult
tiger	Natural History Museum, London, United Kingdom	1930.5.22.1		Wild	Malaysia	Male	Adult
tiger	Natural History Museum, London, United Kingdom	1930-1-4-2	1929	Wild	Myanmar	Male	Adult
tiger	Natural History Museum, London, United Kingdom	1931.1.10.1		Wild	India	Male	Adult
tiger	Natural History Museum, London, United Kingdom	1931.1.10.3		Wild	India	Male	Adult
tiger	Natural History Museum, London, United Kingdom	1931-7-30-1		Wild	Vietnam	Male	Adult
tiger	Natural History Museum, London, United Kingdom	1932.4.16.1	1920	Wild	Nepal	Male	Adult
tiger	Natural History Museum, London, United Kingdom	1932.5.7.2		Wild	India	Male	Adult
tiger	Natural History Museum, London, United Kingdom	1932.5.7.3		Wild	India	Male	Adult
tiger	Natural History Museum, London, United Kingdom	1933.9.7.1		Wild	India	Male	Adult
tiger	Natural History Museum, London, United Kingdom	1933-4-1-209? (1933-4-1-203?)		Wild	Vietnam	Male	Adult
tiger	Natural History Museum, London, United Kingdom	1933-7-9-4		Wild	Thailand	Male	Adult
tiger	Natural History Museum, London, United Kingdom	1934.8.17.1	1931	Wild	India	Male	Adult
tiger	Natural History Museum, London, United Kingdom	1936.5.26.2	1908	Wild	India	Male	Adult
tiger	Natural History Museum, London, United Kingdom	1937.12.1.1	1937	Wild	Java	Male	Adult
tiger	Natural History Museum, London, United Kingdom	1937.12.1.2	1937	Wild	Bali	Male	Adult
tiger	Natural History Museum, London, United Kingdom	1938.3.14.5		Wild	Bali	Male	Adult
tiger	Natural History Museum, London, United Kingdom	1938.8.12.1	1927	Wild	India	Male	Adult
tiger	Natural History Museum, London, United Kingdom	1938.8.12.2		Wild	India	Male	Adult
tiger	Natural History Museum, London, United Kingdom	1978.25		Wild	India	Male	Adult
tiger	Natural History Museum, London, United Kingdom	1917-7-8-1		Wild	Myanmar	Male	Adult
tiger	Natural History Museum, London, United Kingdom	1932-8-19-1		Wild	Myanmar	Male	Adult
tiger	Natural History Museum, London, United Kingdom	1927.8.8.1	1922	Wild	India	Male	Adult
tiger	Natural History Museum, London, United Kingdom	1910-3-10-9		Wild	Vietnam	Female	Juvenile
tiger	Natural History Museum, London, United Kingdom	1907.10.18.1		Wild	India	Male	Juvenile
tiger	Natural History Museum, London, United Kingdom	1931.1.10.2		Wild	India	Male	Juvenile
tiger	Natural History Museum, London, United Kingdom	1932.11.7.1		Wild	India	Male	Juvenile
tiger	Natural History Museum, London, United Kingdom	1932-5-2-1		Wild	Myanmar	Male	Juvenile
tiger	Natural History Museum, London, United Kingdom	1913.5.1.1		Wild	China	Male	Juvenile
tiger	Natural History Museum, London, United Kingdom	1928.10.30.1		Wild	India	Male	Juvenile
tiger	Natural History Museum, London, United Kingdom	1857.1.22.3	1817	Wild	India	Female	Sub-adult
tiger	Natural History Museum, London, United Kingdom	1939.34	1936	Wild	Sumatra	Female	Sub-adult
tiger	Natural History Museum, London, United Kingdom	1961.45	1882	Wild	India	Male	Sub-adult
tiger	Natural History Museum, London, United Kingdom	1849.7.27.4		Wild	India	Male	Sub-adult
tiger	Natural History Museum, London, United Kingdom	1857.1.22.2		Wild	India	Male	Sub-adult
tiger	Natural History Museum, London, United Kingdom	1930.6.7.1		Wild	India	Male	Sub-adult
tiger	Natural History Museum, London, United Kingdom	1938.8.12.3		Wild	India	Male	Sub-adult
tiger	Natural History Museum, London, United Kingdom	1938.8.12.5		Wild	India	Male	Sub-adult
tiger	Natural History Museum, London, United Kingdom	1939.25		Wild	India	Male	Sub-adult
tiger	Natural History Museum, London, United Kingdom	1947.45		Wild	Sumatra	Male	Sub-adult
tiger	Natural History Museum, London, United Kingdom	1867.4.12.199		Wild	Java	Male	Sub-adult
tiger	Natural History Museum, London, United Kingdom	1908.8.11.19		Wild	China	Male	Sub-adult
tiger	Natural History Museum, London, United Kingdom	1867.4.12.200		Wild	Java	Female	Sub-adult
tiger	Natural History Museum, London, United Kingdom	1932.4.16.3		Wild	Nepal	Female	Sub-adult
tiger	Natural History Museum, London, United Kingdom	1978.25	1865	Wild	India	Male	Sub-adult
tiger	Natural History Museum, London, United Kingdom	1929.11.2.1		Wild	India	Male	Sub-adult
tiger	Natural History Museum, London, United Kingdom	1910.7.21.1		Wild	India	Male	Sub-adult
lion	Natural History Museum, London, United Kingdom	112.g				Female	Adult
lion	Natural History Museum, London, United Kingdom	1846.3.23.11 (112.a)			Africa	Male	Adult
tiger	Natural History Museum, London, United Kingdom	1934.10.18.1-mandibles			India?	Male	Sub-adult
tiger	Natural History Museum, London, United Kingdom	1933.9.7.1				Unknown	Unknown
lion	Natural History Museum, University of Oxford, Oxford, United Kingdom	14200		Captive	Unknown	Male	Sub-adult
lion	Natural History Museum, University of Oxford, Oxford, United Kingdom	9172	1957	Wild	Tanzania	Female	Adult
lion	Natural History Museum, University of Oxford, Oxford, United Kingdom	14174	1876	Wild	India	Female	Adult
lion	Natural History Museum, University of Oxford, Oxford, United Kingdom	14178	1850	Wild	South Africa	Female	Adult
lion	Natural History Museum, University of Oxford, Oxford, United Kingdom	14184	1907	Wild	Sudan	Female	Adult
lion	Natural History Museum, University of Oxford, Oxford, United Kingdom	14187	1907	Wild	Sudan	Female	Adult
lion	Natural History Museum, University of Oxford, Oxford, United Kingdom	14192	1906	Wild	Sudan	Female	Adult
lion	Natural History Museum, University of Oxford, Oxford, United Kingdom	14194	1872	Wild	Uganda	Female	Adult
lion	Natural History Museum, University of Oxford, Oxford, United Kingdom	14175		Wild		Male	Adult
lion	Natural History Museum, University of Oxford, Oxford, United Kingdom	14179	1850	Wild	South Africa	Male	Sub-adult
lion	Natural History Museum, University of Oxford, Oxford, United Kingdom	14181		Wild	South Africa	Male	Sub-adult
tiger	Natural History Museum, University of Oxford, Oxford, United Kingdom	14213		Wild		Female	Adult
tiger	Natural History Museum, University of Oxford, Oxford, United Kingdom	14214		Wild		Female	Adult
tiger	Natural History Museum, University of Oxford, Oxford, United Kingdom	17379		Wild	India	Female	Adult
tiger	Natural History Museum, University of Oxford, Oxford, United Kingdom	3756	1881	Wild	India	Male	Adult
tiger	Natural History Museum, University of Oxford, Oxford, United Kingdom	8995	1871	Wild		Male	Adult
tiger	Natural History Museum, University of Oxford, Oxford, United Kingdom	14215		Wild		Male	Adult
tiger	Natural History Museum, University of Oxford, Oxford, United Kingdom	14220	1930	Wild	India?	Male	Adult
tiger	Natural History Museum, University of Oxford, Oxford, United Kingdom	14223	1885	Wild	Malaysia	Male	Adult
tiger	Natural History Museum, University of Oxford, Oxford, United Kingdom	2980	1879	Wild		Male	Sub-adult
lion	Naturhistoriska Riksmuseet, Stockholm, Sweden	A99 (5010)	1999	Captive	Boras Zoo, Sweden	Female	Adult
tiger	Naturhistoriska Riksmuseet, Stockholm, Sweden	A61 (9586), 2586, 691	1918	Captive	Copenhagen Zoo, Denmark	Female	Adult
lion	Naturhistoriska Riksmuseet, Stockholm, Sweden	A58 (4002)	1906	Wild	Kenya	Female	Adult
lion	Naturhistoriska Riksmuseet, Stockholm, Sweden	A58 (5287)	1831	Wild	North Africa	Female	Adult
lion	Naturhistoriska Riksmuseet, Stockholm, Sweden	A59 (5063)	1921	Wild	DRC	Female	Adult
lion	Naturhistoriska Riksmuseet, Stockholm, Sweden	A59 (5066)	1921	Wild	DRC	Female	Adult
lion	Naturhistoriska Riksmuseet, Stockholm, Sweden	A59 (5163)	1905	Wild	Tanzania	Female	Adult
lion	Naturhistoriska Riksmuseet, Stockholm, Sweden	A58 (1971)	1856	Wild	Namibia	Male	Adult
lion	Naturhistoriska Riksmuseet, Stockholm, Sweden	A58 (2480)	1911	Wild	Somalia	Male	Adult
lion	Naturhistoriska Riksmuseet, Stockholm, Sweden	A58 (3712)	1874	Wild	South Africa	Male	Adult
lion	Naturhistoriska Riksmuseet, Stockholm, Sweden	A59 (1310)	1845	Wild	South Africa	Male	Adult
lion	Naturhistoriska Riksmuseet, Stockholm, Sweden	A59 (5005)	1913	Wild	DRC	Male	Adult
lion	Naturhistoriska Riksmuseet, Stockholm, Sweden	A59 (5060)	1921	Wild	DRC	Male	Adult
lion	Naturhistoriska Riksmuseet, Stockholm, Sweden	A59 (5225)	1914	Wild	DRC	Male	Juvenile
lion	Naturhistoriska Riksmuseet, Stockholm, Sweden	A59 (5061)	1921	Wild	DRC	Male	Sub-adult
lion	Naturhistoriska Riksmuseet, Stockholm, Sweden	A59 (5062)	1921	Wild	DRC	Male	Sub-adult
tiger	Naturhistoriska Riksmuseet, Stockholm, Sweden	A58 (3714)	1829	Wild	Java	Female	Adult
tiger	Naturhistoriska Riksmuseet, Stockholm, Sweden	A75 (0089)	1968	Wild	Sumatra	Female	Adult
tiger	Naturhistoriska Riksmuseet, Stockholm, Sweden	A58 (1986)	1881	Wild		Male	Adult
tiger	Naturhistoriska Riksmuseet, Stockholm, Sweden	A58 (2384)	1895	Wild		Male	Adult
tiger	Naturhistoriska Riksmuseet, Stockholm, Sweden	A58 (6002)	1939	Wild	Vietnam	Male	Adult
lion	Port Elizabeth Museum Complex, Port Elizabeth, South Africa	1468/62	1952	Wild	South Africa	Male	Sub-adult
lion	Powell-Cotton Museum, Kent, United Kingdom	462	1900	Wild	Ethiopia	Female	Adult
lion	Powell-Cotton Museum, Kent, United Kingdom	463	1902	Wild	Kenya	Female	Adult
lion	Powell-Cotton Museum, Kent, United Kingdom	472	1906	Wild	DRC/Uganda	Female	Adult
lion	Powell-Cotton Museum, Kent, United Kingdom	474	1925	Wild	Chad	Female	Adult
lion	Powell-Cotton Museum, Kent, United Kingdom	475	1925	Wild	Chad	Female	Adult
lion	Powell-Cotton Museum, Kent, United Kingdom	CAM II 115	1931	Wild	Cameroon	Female	Adult
lion	Powell-Cotton Museum, Kent, United Kingdom	274	1925	Wild	Chad	Male	Adult
lion	Powell-Cotton Museum, Kent, United Kingdom	464	1902	Wild	Kenya	Male	Adult
lion	Powell-Cotton Museum, Kent, United Kingdom	467	1902	Wild	Kenya	Male	Adult
lion	Powell-Cotton Museum, Kent, United Kingdom	TAN88	1939	Wild	Tanzania	Male	Adult
lion	Powell-Cotton Museum, Kent, United Kingdom	469	1902	Wild	Kenya	Female	Sub-adult
lion	Powell-Cotton Museum, Kent, United Kingdom	468	1902	Wild	Kenya	Male	Sub-adult
lion	Powell-Cotton Museum, Kent, United Kingdom	471		Wild	Uganda/South Sudan	Male	Sub-adult
lion	Powell-Cotton Museum, Kent, United Kingdom	466	1902	Wild	Kenya	Female	Sub-adult
lion	Powell-Cotton Museum, Kent, United Kingdom	473	1925	Wild	Chad	Female	Sub-adult
lion	Powell-Cotton Museum, Kent, United Kingdom	461	1896	Wild	Ethiopia/Somalia	Male	Sub-adult
lion	Powell-Cotton Museum, Kent, United Kingdom	465	1902	Wild	Kenya	Male	Sub-adult
lion	Powell-Cotton Museum, Kent, United Kingdom	470	1903	Wild	Uganda/South Sudan	Male	Sub-adult
tiger	Powell-Cotton Museum, Kent, United Kingdom	477	1897	Wild	India	Female	Adult
tiger	Powell-Cotton Museum, Kent, United Kingdom	Henry Perry 1	1850	Wild	Bangladesh	Male	Adult
tiger	Powell-Cotton Museum, Kent, United Kingdom	476	1897	Wild	India	Male	Adult
lion	Prof Claudio Sillero-Zubiri (WildCRU, Oxford), United Kingdom		1995	Wild	Ethiopia	Male	Adult
tiger	Siberian Branch of Russian Academy of Sciences, Novosibirsk, Russia	7184 (2226)	1951	Wild	Tajikistan	Female	Adult
tiger	Siberian Branch of Russian Academy of Sciences, Novosibirsk, Russia	20131 (131-1) (32245)	1973	Wild	Russia	Male	Adult
tiger	Siberian Branch of Russian Academy of Sciences, Novosibirsk, Russia	7182 (2225)	1944	Wild	Tajikistan	Male	Sub-adult
tiger	Zoological Institute, Russian Academy of Sciences, St. Petersburg, Russia	36346	1985	Wild	Russia	Female	Adult
tiger	Zoological Institute, Russian Academy of Sciences, St. Petersburg, Russia	36364	1987	Wild	Russia	Female	Adult
tiger	Zoological Institute, Russian Academy of Sciences, St. Petersburg, Russia	36365		Wild	Russia	Female	Adult
tiger	Zoological Institute, Russian Academy of Sciences, St. Petersburg, Russia	36366	1979	Wild	Russia	Female	Adult
tiger	Zoological Institute, Russian Academy of Sciences, St. Petersburg, Russia	36367	1982	Wild	Russia	Female	Adult
tiger	Zoological Institute, Russian Academy of Sciences, St. Petersburg, Russia	36368		Wild	Russia	Female	Adult
tiger	Zoological Institute, Russian Academy of Sciences, St. Petersburg, Russia	36369	2000	Wild	Russia	Female	Adult
tiger	Zoological Institute, Russian Academy of Sciences, St. Petersburg, Russia	36371	1986	Wild	Russia	Female	Adult
tiger	Zoological Institute, Russian Academy of Sciences, St. Petersburg, Russia	36372	1987	Wild	Russia	Female	Adult
tiger	Zoological Institute, Russian Academy of Sciences, St. Petersburg, Russia	36373		Wild	Russia	Female	Adult
tiger	Zoological Institute, Russian Academy of Sciences, St. Petersburg, Russia	36375	1984	Wild	Russia	Female	Adult
tiger	Zoological Institute, Russian Academy of Sciences, St. Petersburg, Russia	36332	1981	Wild	Russia	Male	Adult
tiger	Zoological Institute, Russian Academy of Sciences, St. Petersburg, Russia	36333	1978	Wild	Russia	Male	Adult
tiger	Zoological Institute, Russian Academy of Sciences, St. Petersburg, Russia	36334		Wild	Russia	Male	Adult
tiger	Zoological Institute, Russian Academy of Sciences, St. Petersburg, Russia	36339	1973	Wild	Russia	Male	Adult
tiger	Zoological Institute, Russian Academy of Sciences, St. Petersburg, Russia	36340	2000	Wild	Russia	Male	Adult
tiger	Zoological Institute, Russian Academy of Sciences, St. Petersburg, Russia	36341	1988	Wild	Russia	Male	Adult
tiger	Zoological Institute, Russian Academy of Sciences, St. Petersburg, Russia	36342	1981	Wild	Russia	Male	Adult
tiger	Zoological Institute, Russian Academy of Sciences, St. Petersburg, Russia	36343		Wild	Russia	Male	Adult
tiger	Zoological Institute, Russian Academy of Sciences, St. Petersburg, Russia	36349	1983	Wild	Russia	Male	Adult
tiger	Zoological Institute, Russian Academy of Sciences, St. Petersburg, Russia	36351	1984	Wild	Russia	Male	Adult
tiger	Zoological Institute, Russian Academy of Sciences, St. Petersburg, Russia	36352	1990	Wild	Russia	Male	Adult
tiger	Zoological Institute, Russian Academy of Sciences, St. Petersburg, Russia	36359		Wild	Russia	Male	Adult
tiger	Zoological Institute, Russian Academy of Sciences, St. Petersburg, Russia	36360		Wild	Russia	Male	Adult
tiger	Zoological Institute, Russian Academy of Sciences, St. Petersburg, Russia	36370	1979	Wild	Russia	Male	Adult
tiger	Zoological Institute, Russian Academy of Sciences, St. Petersburg, Russia	1467		Wild	Russia	Female	Adult
tiger	Zoological Institute, Russian Academy of Sciences, St. Petersburg, Russia	1512	1878	Wild	China	Female	Adult
tiger	Zoological Institute, Russian Academy of Sciences, St. Petersburg, Russia	5733	1853	Wild	Russia	Female	Adult
tiger	Zoological Institute, Russian Academy of Sciences, St. Petersburg, Russia	5734		Wild	Uzbekistan	Female	Adult
tiger	Zoological Institute, Russian Academy of Sciences, St. Petersburg, Russia	7862	1889	Wild	China	Female	Adult
tiger	Zoological Institute, Russian Academy of Sciences, St. Petersburg, Russia	9392		Wild	Turkmenistan	Female	Adult
tiger	Zoological Institute, Russian Academy of Sciences, St. Petersburg, Russia	26580	1884	Wild	Russia	Female	Adult
tiger	Zoological Institute, Russian Academy of Sciences, St. Petersburg, Russia	33110		Wild	Turkmenistan?	Female	Adult
tiger	Zoological Institute, Russian Academy of Sciences, St. Petersburg, Russia	4046	1888	Wild	China	Male	Adult
tiger	Zoological Institute, Russian Academy of Sciences, St. Petersburg, Russia	5728	1873	Wild	Uzbekistan	Male	Adult
tiger	Zoological Institute, Russian Academy of Sciences, St. Petersburg, Russia	5730		Wild	Kazakhstan	Male	Adult
tiger	Zoological Institute, Russian Academy of Sciences, St. Petersburg, Russia	5737	1850	Wild	Java	Male	Adult
tiger	Zoological Institute, Russian Academy of Sciences, St. Petersburg, Russia	9391	1903	Wild	Uzbekistan	Male	Adult
tiger	Zoological Institute, Russian Academy of Sciences, St. Petersburg, Russia	14997	1887	Wild	Turkmenistan	Male	Adult
tiger	Zoological Institute, Russian Academy of Sciences, St. Petersburg, Russia	36380	1986	Wild	Russia	Female	Sub-adult
tiger	Zoological Institute, Russian Academy of Sciences, St. Petersburg, Russia	36335	1980	Wild	Russia	Male	Sub-adult
tiger	Zoological Institute, Russian Academy of Sciences, St. Petersburg, Russia	36336	1987	Wild	Russia	Male	Sub-adult
tiger	Zoological Institute, Russian Academy of Sciences, St. Petersburg, Russia	36344	1980	Wild	Russia	Male	Sub-adult
tiger	Zoological Institute, Russian Academy of Sciences, St. Petersburg, Russia	36350	1982	Wild	Russia	Male	Sub-adult
tiger	Zoological Museum of Moscow State University, Moscow, Russia	S-93262	1972	Captive	Moscow Zoo, Russia	Male	Adult
tiger	Zoological Museum of Moscow State University, Moscow, Russia	S-100000	1974	Wild	Russia	Female	Adult
tiger	Zoological Museum of Moscow State University, Moscow, Russia	S-29664	1938	Wild	Russia	Female	Adult
tiger	Zoological Museum of Moscow State University, Moscow, Russia	S-34855	1939	Wild	Russia	Female	Adult
tiger	Zoological Museum of Moscow State University, Moscow, Russia	S-135367	1985	Wild	Russia	Male	Adult
tiger	Zoological Museum of Moscow State University, Moscow, Russia	S-2088	1910	Wild	Russia	Male	Adult
tiger	Zoological Museum of Moscow State University, Moscow, Russia	S-91580	1970	Wild	Russia	Male	Adult
tiger	Zoological Museum of Moscow State University, Moscow, Russia	S-38285		Wild	Iran	Female	Sub-adult
tiger	Zoological Museum of Moscow State University, Moscow, Russia	S-111035	1878	Wild	Russia	Male	Sub-adult
tiger	Zoological Museum, Far Eastern Federal University, Vladivostok, Russia	I 702/714	1974	Wild	Russia	Male	Adult
tiger	Zoological Museum, Far Eastern Federal University, Vladivostok, Russia	I 697/709	1973	Wild	Russia	Male	Sub-adult
tiger	Zoological Museum, Far Eastern Federal University, Vladivostok, Russia	I 698/710	1973	Wild	Russia	Male	Sub-adult
lion	Zoölogisch Museum, University of Amsterdam, Netherlands	1336	1937	Captive	Ethiopia	Male	Adult
lion	Zoölogisch Museum, University of Amsterdam, Netherlands	710	1809	Captive	India	Male	Adult
tiger	Zoölogisch Museum, University of Amsterdam, Netherlands	1039	1940	Captive	Palembang, Sumatra	Male	Adult
tiger	Zoölogisch Museum, University of Amsterdam, Netherlands	25267	1986	Captive	Siberia, Russia	Male	Adult
tiger	Zoölogisch Museum, University of Amsterdam, Netherlands	22996	1986	Captive	Amsterdam Zoo, Netherlands	Female	Adult
tiger	Zoölogisch Museum, University of Amsterdam, Netherlands	561		Captive	Unknown	Male	Adult
lion	Zoölogisch Museum, University of Amsterdam, Netherlands	11753	1900	Wild	South Africa	Female	Adult
tiger	Zoölogisch Museum, University of Amsterdam, Netherlands	563		Wild	Java?	Female	Adult
tiger	Zoölogisch Museum, University of Amsterdam, Netherlands	991	1923	Wild	Sumatra	Female	Adult
tiger	Zoölogisch Museum, University of Amsterdam, Netherlands	9180	1888	Wild	Sumatra	Female	Adult
tiger	Zoölogisch Museum, University of Amsterdam, Netherlands	9183		Wild	Java?	Female	Adult
tiger	Zoölogisch Museum, University of Amsterdam, Netherlands	9201		Wild	Java?	Female	Adult
tiger	Zoölogisch Museum, University of Amsterdam, Netherlands	1382	1935	Wild	Sumatra	Female	Adult
tiger	Zoölogisch Museum, University of Amsterdam, Netherlands	1827		Wild	Java?	Female	Adult
tiger	Zoölogisch Museum, University of Amsterdam, Netherlands	25208	1933	Wild	Bali	Female	Adult
tiger	Zoölogisch Museum, University of Amsterdam, Netherlands	560		Wild	Java?	Male	Adult
tiger	Zoölogisch Museum, University of Amsterdam, Netherlands	562		Wild	Java?	Male	Adult
tiger	Zoölogisch Museum, University of Amsterdam, Netherlands	1828		Wild	Sumatra?	Male	Adult
tiger	Zoölogisch Museum, University of Amsterdam, Netherlands	1829		Wild	Java?	Male	Adult
tiger	Zoölogisch Museum, University of Amsterdam, Netherlands	13542	1892	Wild	Java	Male	Adult
tiger	Zoölogisch Museum, University of Amsterdam, Netherlands	20144	1972	Wild	Sumatra	Male	Adult
tiger	Zoölogisch Museum, University of Amsterdam, Netherlands	1428 (9178)		Wild	Java	Male	Adult
tiger	Zoölogisch Museum, University of Amsterdam, Netherlands	9179	1888	Wild	Java	Female	Sub-adult
tiger	Zoölogisch Museum, University of Amsterdam, Netherlands	2486	1909	Wild	Sumatra	Male	Sub-adult
